# Supplementary material for: Multicomponent molecular memory
Source: Nat Commun. 2020 Feb 4;11:691. doi: 10.1038/s41467-020-14455-1 (PMC7000828; doi:10.1038/s41467-020-14455-1)
Supplement: Supplementary file 4 — Supplementary Data 1 [file 41467_2020_14455_MOESM4_ESM.csv]

Supplementary File for "Multicomponent Molecular Memory" by Christopher Arcadia et al. (2019)
File S1: A table of synthesized Ugi products. The internal ID and names of the products are shown, as are the PubChem IDs of the reagents used to generate them. The mass, intensity (in SNR units), and presence of the sodiated Ugi products (the [M+Na]+ ion adducts) are shown. The intensity threshold for adduct presence was found to be 31.441, by nearest-to-corner ROC analysis.
Ugi_Internal_ID	Ugi_Internal_Name	Amine_PubChem_ID	Aldehyde_PubChem_ID	Isocyanide_PubChem_ID	Carboxylic_Acid_PubChem_ID	Ugi_Monoisotopic_Mass	Ugi_Sodiated_Mass	Ugi_Sodiated_Intensity	Ugi_Sodiated_Presence
-1	X02Y01	2735655	11552	16217475	77857	649.3879571	672.3779571	513.4808519	1
-2	X03Y01	2735655	11552	547815	77857	595.3621363	618.3521363	152.8126266	1
-3	X04Y01	2735655	11552	533707	77857	609.3777864	632.3677864	178.2621003	1
-4	X05Y01	2735655	11552	79129	77857	605.4192573	628.4092573	2587.615309	1
-5	X06Y01	2735655	11552	82558	77857	613.3879571	636.3779571	1601.300737	1
-6	X07Y01	2735655	11552	16217475	1581890	658.4094208	681.3994208	786.1032298	1
-7	X08Y01	2735655	11552	547815	1581890	604.3836	627.3736	50.57368253	1
-8	X09Y01	2735655	11552	533707	1581890	618.3992501	641.3892501	71.08088699	1
-9	X10Y01	2735655	11552	79129	1581890	614.440721	637.430721	1249.921076	1
-10	X11Y01	2735655	11552	82558	1581890	622.4094208	645.3994208	671.8071748	1
-11	X12Y01	2735655	11552	16217475	89857	633.3600281	656.3500281	209.453451	1
-12	X13Y01	2735655	11552	547815	89857	579.3342073	602.3242073	69.17369314	1
-13	X14Y01	2735655	11552	533707	89857	593.3498574	616.3398574	162.9931281	1
-14	X15Y01	2735655	11552	79129	89857	589.3913283	612.3813283	3045.700706	1
-15	X16Y01	2735655	11552	82558	89857	597.3600281	620.3500281	2114.017827	1
-16	X17Y01	2735655	11552	16217475	16211045	647.3756782	670.3656782	351.3807954	1
-17	X18Y01	2735655	11552	547815	16211045	593.3498574	616.3398574	61.69522446	1
-18	X19Y01	2735655	11552	533707	16211045	607.3655074	630.3555074	96.42498299	1
-19	X20Y01	2735655	11552	79129	16211045	603.4069783	626.3969783	1609.047439	1
-20	X21Y01	2735655	11552	82558	16211045	611.3756782	634.3656782	1572.305264	1
-21	X22Y01	2735655	11552	16217475	2762280	679.3985218	702.3885218	666.4636766	1
-22	X23Y01	2735655	11552	547815	2762280	625.372701	648.362701	135.6997365	1
-23	X24Y01	2735655	11552	533707	2762280	639.3883511	662.3783511	233.4068829	1
-24	X25Y01	2735655	11552	79129	2762280	635.4298219	658.4198219	2998.323763	1
-25	X26Y01	2735655	11552	82558	2762280	643.3985218	666.3885218	2148.721786	1
-26	X27Y01	2735655	11552	16217475	7010602	663.4036072	686.3936072	916.6784897	1
-27	X28Y01	2735655	11552	547815	7010602	609.3777864	632.3677864	202.2017861	1
-28	X29Y01	2735655	11552	533707	7010602	623.3934364	646.3834364	346.6963739	1
-29	X30Y01	2735655	11552	79129	7010602	619.4349073	642.4249073	4560.867501	1
-30	X31Y01	2735655	11552	82558	7010602	627.4036072	650.3936072	3221.402955	1
-31	X32Y01	2735655	11552	16217475	7010608	615.4036072	638.3936072	266.4035551	1
-32	X33Y01	2735655	11552	547815	7010608	561.3777864	584.3677864	59.40129973	1
-33	X34Y01	2735655	11552	533707	7010608	575.3934364	598.3834364	118.1892684	1
-34	X35Y01	2735655	11552	79129	7010608	571.4349073	594.4249073	6.219845336	0
-35	X36Y01	2735655	11552	82558	7010608	579.4036072	602.3936072	1126.743278	1
-36	X37Y01	2735655	11552	16217475	78288	559.3410069	582.3310069	671.6082183	1
-37	X38Y01	2735655	11552	547815	78288	505.3151861	528.3051861	94.59022981	1
-38	X39Y01	2735655	11552	533707	78288	519.3308362	542.3208362	232.3304086	1
-39	X40Y01	2735655	11552	79129	78288	515.3723071	538.3623071	1346.226349	1
-40	X41Y01	2735655	11552	82558	78288	523.3410069	546.3310069	1233.8448	1
-41	X42Y01	2735655	11552	16217475	2761810	644.3937708	667.3837708	105.2289891	1
-42	X43Y01	2735655	11552	547815	2761810	590.36795	613.35795	43.37961619	1
-43	X44Y01	2735655	11552	533707	2761810	604.3836	627.3736	47.33966013	1
-44	X45Y01	2735655	11552	79129	2761810	600.4250709	623.4150709	980.0366897	1
-45	X46Y01	2735655	11552	82558	2761810	608.3937708	631.3837708	869.558145	1
-46	X47Y01	2735655	11552	16217475	82035	616.3624707	639.3524707	501.3599965	1
-47	X01Y02	2735655	11552	547815	82035	562.3366498	585.3266498	251.5633926	1
-48	X02Y02	2735655	11552	533707	82035	576.3522999	599.3422999	162.4294475	1
-49	X03Y02	2735655	11552	79129	82035	572.3937708	595.3837708	2756.236584	1
-50	X04Y02	2735655	11552	82558	82035	580.3624707	603.3524707	2327.322476	1
-51	X05Y02	2735655	11552	16217475	2761526	629.4192573	652.4092573	523.766883	1
-52	X06Y02	2735655	11552	547815	2761526	575.3934364	598.3834364	99.26217314	1
-53	X07Y02	2735655	11552	533707	2761526	589.4090865	612.3990865	187.5718757	1
-54	X08Y02	2735655	11552	79129	2761526	585.4505574	608.4405574	2976.693762	1
-55	X09Y02	2735655	11552	82558	2761526	593.4192573	616.4092573	2535.746612	1
-56	X10Y02	2735655	11552	16217475	85083	599.3723071	622.3623071	791.6516449	1
-57	X11Y02	2735655	11552	547815	85083	545.3464862	568.3364862	208.1071657	1
-58	X12Y02	2735655	11552	533707	85083	559.3621363	582.3521363	478.8921212	1
-59	X13Y02	2735655	11552	79129	85083	555.4036072	578.3936072	6168.525582	1
-60	X14Y02	2735655	11552	82558	85083	563.3723071	586.3623071	5495.313212	1
-61	X15Y02	2735655	16275	16217475	77857	675.4036072	698.3936072	1156.636071	1
-62	X16Y02	2735655	16275	547815	77857	621.3777864	644.3677864	754.3535808	1
-63	X17Y02	2735655	16275	533707	77857	635.3934364	658.3834364	1032.980435	1
-64	X18Y02	2735655	16275	79129	77857	631.4349073	654.4249073	2658.2216	1
-65	X19Y02	2735655	16275	82558	77857	639.4036072	662.3936072	2575.517984	1
-66	X20Y02	2735655	16275	16217475	1581890	684.4250709	707.4150709	811.6909903	1
-67	X21Y02	2735655	16275	547815	1581890	630.3992501	653.3892501	452.5905121	1
-68	X22Y02	2735655	16275	533707	1581890	644.4149002	667.4049002	504.5526601	1
-69	X23Y02	2735655	16275	79129	1581890	640.456371	663.446371	1313.355315	1
-70	X24Y02	2735655	16275	82558	1581890	648.4250709	671.4150709	1478.90265	1
-71	X25Y02	2735655	16275	16217475	89857	659.3756782	682.3656782	561.4712414	1
-72	X26Y02	2735655	16275	547815	89857	605.3498574	628.3398574	302.4470304	1
-73	X27Y02	2735655	16275	533707	89857	619.3655074	642.3555074	682.7156131	1
-74	X28Y02	2735655	16275	79129	89857	615.4069783	638.3969783	1010.030197	1
-75	X29Y02	2735655	16275	82558	89857	623.3756782	646.3656782	901.5526257	1
-76	X30Y02	2735655	16275	16217475	16211045	673.3913283	696.3813283	146.0211209	1
-77	X31Y02	2735655	16275	547815	16211045	619.3655074	642.3555074	37.34953052	1
-78	X32Y02	2735655	16275	533707	16211045	633.3811575	656.3711575	91.97042887	1
-79	X33Y02	2735655	16275	79129	16211045	629.4226284	652.4126284	344.2594357	1
-80	X34Y02	2735655	16275	82558	16211045	637.3913283	660.3813283	566.6806398	1
-81	X35Y02	2735655	16275	16217475	2762280	705.4141719	728.4041719	204.8408527	1
-82	X36Y02	2735655	16275	547815	2762280	651.3883511	674.3783511	56.47549484	1
-83	X37Y02	2735655	16275	533707	2762280	665.4040011	688.3940011	271.7087612	1
-84	X38Y02	2735655	16275	79129	2762280	661.445472	684.435472	1000.232177	1
-85	X39Y02	2735655	16275	82558	2762280	669.4141719	692.4041719	877.9982448	1
-86	X40Y02	2735655	16275	16217475	7010602	689.4192573	712.4092573	235.6641746	1
-87	X41Y02	2735655	16275	547815	7010602	635.3934364	658.3834364	89.61324393	1
-88	X42Y02	2735655	16275	533707	7010602	649.4090865	672.3990865	257.6032791	1
-89	X43Y02	2735655	16275	79129	7010602	645.4505574	668.4405574	853.4939249	1
-90	X44Y02	2735655	16275	82558	7010602	653.4192573	676.4092573	665.5920062	1
-91	X45Y02	2735655	16275	16217475	7010608	641.4192573	664.4092573	101.98219	1
-92	X46Y02	2735655	16275	547815	7010608	587.3934364	610.3834364	79.1959703	1
-93	X47Y02	2735655	16275	533707	7010608	601.4090865	624.3990865	234.8710041	1
-94	X48Y02	2735655	16275	79129	7010608	597.4505574	620.4405574	3742.762746	1
-95	X01Y03	2735655	16275	82558	7010608	605.4192573	628.4092573	481.1710464	1
-96	X02Y03	2735655	16275	16217475	78288	585.356657	608.346657	455.5738105	1
-97	X03Y03	2735655	16275	547815	78288	531.3308362	554.3208362	371.1801478	1
-98	X04Y03	2735655	16275	533707	78288	545.3464862	568.3364862	505.0661709	1
-99	X05Y03	2735655	16275	79129	78288	541.3879571	564.3779571	1333.319392	1
-100	X06Y03	2735655	16275	82558	78288	549.356657	572.346657	1094.407365	1
-101	X07Y03	2735655	16275	16217475	2761810	670.4094208	693.3994208	258.9257339	1
-102	X08Y03	2735655	16275	547815	2761810	616.3836	639.3736	119.9469547	1
-103	X09Y03	2735655	16275	533707	2761810	630.3992501	653.3892501	129.9887194	1
-104	X10Y03	2735655	16275	79129	2761810	626.440721	649.430721	1039.769966	1
-105	X11Y03	2735655	16275	82558	2761810	634.4094208	657.3994208	1399.788554	1
-106	X12Y03	2735655	16275	16217475	82035	642.3781207	665.3681207	1074.256248	1
-107	X13Y03	2735655	16275	547815	82035	588.3522999	611.3422999	684.2336672	1
-108	X14Y03	2735655	16275	533707	82035	602.36795	625.35795	965.4147679	1
-109	X15Y03	2735655	16275	79129	82035	598.4094208	621.3994208	2909.081421	1
-110	X16Y03	2735655	16275	82558	82035	606.3781207	629.3681207	2634.435023	1
-111	X17Y03	2735655	16275	16217475	2761526	655.4349073	678.4249073	553.4576242	1
-112	X18Y03	2735655	16275	547815	2761526	601.4090865	624.3990865	200.083725	1
-113	X19Y03	2735655	16275	533707	2761526	615.4247366	638.4147366	379.4760227	1
-114	X20Y03	2735655	16275	79129	2761526	611.4662074	634.4562074	3113.102976	1
-115	X21Y03	2735655	16275	82558	2761526	619.4349073	642.4249073	1759.101779	1
-116	X22Y03	2735655	16275	16217475	85083	625.3879571	648.3779571	638.1559531	1
-117	X23Y03	2735655	16275	547815	85083	571.3621363	594.3521363	285.0272492	1
-118	X24Y03	2735655	16275	533707	85083	585.3777864	608.3677864	467.8475649	1
-119	X25Y03	2735655	16275	79129	85083	581.4192573	604.4092573	3899.099654	1
-120	X26Y03	2735655	16275	82558	85083	589.3879571	612.3779571	2003.616572	1
-121	X27Y03	2735655	78070	16217475	77857	703.4349073	726.4249073	13.19792684	0
-122	X28Y03	2735655	78070	547815	77857	649.4090865	672.3990865	56.89095104	1
-123	X29Y03	2735655	78070	533707	77857	663.4247366	686.4147366	53.54677609	1
-124	X30Y03	2735655	78070	79129	77857	659.4662074	682.4562074	39.25855374	1
-125	X31Y03	2735655	78070	82558	77857	667.4349073	690.4249073	40.87647831	1
-126	X32Y03	2735655	78070	16217475	1581890	712.456371	735.446371	6.144035365	0
-127	X33Y03	2735655	78070	547815	1581890	658.4305502	681.4205502	33.39160737	1
-128	X34Y03	2735655	78070	533707	1581890	672.4462003	695.4362003	26.28487953	0
-129	X35Y03	2735655	78070	79129	1581890	668.4876712	691.4776712	168.6575603	1
-130	X36Y03	2735655	78070	82558	1581890	676.456371	699.446371	39.19706799	1
-131	X37Y03	2735655	78070	16217475	89857	687.4069783	710.3969783	5.629610374	0
-132	X38Y03	2735655	78070	547815	89857	633.3811575	656.3711575	13.91075472	0
-133	X39Y03	2735655	78070	533707	89857	647.3968076	670.3868076	2.787181031	0
-134	X40Y03	2735655	78070	79129	89857	643.4382784	666.4282784	22.85753585	0
-135	X41Y03	2735655	78070	82558	89857	651.4069783	674.3969783	20.10132216	0
-136	X42Y03	2735655	78070	16217475	16211045	701.4226284	724.4126284	6.577276181	0
-137	X43Y03	2735655	78070	547815	16211045	647.3968076	670.3868076	8.865911173	0
-138	X44Y03	2735655	78070	533707	16211045	661.4124576	684.4024576	3.39849959	0
-139	X45Y03	2735655	78070	79129	16211045	657.4539285	680.4439285	24.26818043	0
-140	X46Y03	2735655	78070	82558	16211045	665.4226284	688.4126284	16.43570298	0
-141	X47Y03	2735655	78070	16217475	2762280	733.445472	756.435472	7.738814318	0
-142	X48Y03	2735655	78070	547815	2762280	679.4196512	702.4096512	55.31497511	1
-143	X01Y04	2735655	78070	533707	2762280	693.4353012	716.4253012	103.2762637	1
-144	X02Y04	2735655	78070	79129	2762280	689.4767721	712.4667721	640.4347854	1
-145	X03Y04	2735655	78070	82558	2762280	697.445472	720.435472	426.8153365	1
-146	X04Y04	2735655	78070	16217475	7010602	717.4505574	740.4405574	14.34721992	0
-147	X05Y04	2735655	78070	547815	7010602	663.4247366	686.4147366	24.41880791	0
-148	X06Y04	2735655	78070	533707	7010602	677.4403866	700.4303866	25.19764232	0
-149	X07Y04	2735655	78070	79129	7010602	673.4818575	696.4718575	162.808818	1
-150	X08Y04	2735655	78070	82558	7010602	681.4505574	704.4405574	272.4611313	1
-151	X09Y04	2735655	78070	16217475	7010608	669.4505574	692.4405574	9.819513007	0
-152	X10Y04	2735655	78070	547815	7010608	615.4247366	638.4147366	8.238322608	0
-153	X11Y04	2735655	78070	533707	7010608	629.4403866	652.4303866	28.71390975	0
-154	X12Y04	2735655	78070	79129	7010608	625.4818575	648.4718575	107.1543894	1
-155	X13Y04	2735655	78070	82558	7010608	633.4505574	656.4405574	90.94456611	1
-156	X14Y04	2735655	78070	16217475	78288	613.3879571	636.3779571	38.77522182	1
-157	X15Y04	2735655	78070	547815	78288	559.3621363	582.3521363	78.17918576	1
-158	X16Y04	2735655	78070	533707	78288	573.3777864	596.3677864	82.72798191	1
-159	X17Y04	2735655	78070	79129	78288	569.4192573	592.4092573	255.7573546	1
-160	X18Y04	2735655	78070	82558	78288	577.3879571	600.3779571	290.1161071	1
-161	X19Y04	2735655	78070	16217475	2761810	698.440721	721.430721	31.48854335	1
-162	X20Y04	2735655	78070	547815	2761810	644.4149002	667.4049002	18.97142459	0
-163	X21Y04	2735655	78070	533707	2761810	658.4305502	681.4205502	122.5086216	1
-164	X22Y04	2735655	78070	79129	2761810	654.4720211	677.4620211	433.9733684	1
-165	X23Y04	2735655	78070	82558	2761810	662.440721	685.430721	282.5924148	1
-166	X24Y04	2735655	78070	16217475	82035	670.4094208	693.3994208	57.19412405	1
-167	X25Y04	2735655	78070	547815	82035	616.3836	639.3736	19.40713228	0
-168	X26Y04	2735655	78070	533707	82035	630.3992501	653.3892501	169.2176815	1
-169	X27Y04	2735655	78070	79129	82035	626.440721	649.430721	541.0820738	1
-170	X28Y04	2735655	78070	82558	82035	634.4094208	657.3994208	311.5347602	1
-171	X29Y04	2735655	78070	16217475	2761526	683.4662074	706.4562074	16.4644833	0
-172	X30Y04	2735655	78070	547815	2761526	629.4403866	652.4303866	20.52303234	0
-173	X31Y04	2735655	78070	533707	2761526	643.4560367	666.4460367	159.4694497	1
-174	X32Y04	2735655	78070	79129	2761526	639.4975076	662.4875076	88.23742429	1
-175	X33Y04	2735655	78070	82558	2761526	647.4662074	670.4562074	247.4861923	1
-176	X34Y04	2735655	78070	16217475	85083	653.4192573	676.4092573	15.71302216	0
-177	X35Y04	2735655	78070	547815	85083	599.3934364	622.3834364	25.51956298	0
-178	X36Y04	2735655	78070	533707	85083	613.4090865	636.3990865	35.98123269	1
-179	X37Y04	2735655	78070	79129	85083	609.4505574	632.4405574	125.2486734	1
-180	X38Y04	2735655	78070	82558	85083	617.4192573	640.4092573	85.9822197	1
-181	X39Y04	2735655	70106	16217475	77857	661.3879571	684.3779571	2664.754579	1
-182	X40Y04	2735655	70106	547815	77857	607.3621363	630.3521363	1403.791355	1
-183	X41Y04	2735655	70106	533707	77857	621.3777864	644.3677864	2133.181773	1
-184	X42Y04	2735655	70106	79129	77857	617.4192573	640.4092573	4964.564092	1
-185	X43Y04	2735655	70106	82558	77857	625.3879571	648.3779571	6814.342421	1
-186	X44Y04	2735655	70106	16217475	1581890	670.4094208	693.3994208	1188.934617	1
-187	X45Y04	2735655	70106	547815	1581890	616.3836	639.3736	572.3661313	1
-188	X46Y04	2735655	70106	533707	1581890	630.3992501	653.3892501	1135.383837	1
-189	X47Y04	2735655	70106	79129	1581890	626.440721	649.430721	4065.030471	1
-190	X48Y04	2735655	70106	82558	1581890	634.4094208	657.3994208	3987.43112	1
-191	X01Y05	2735655	70106	16217475	89857	645.3600281	668.3500281	829.6240278	1
-192	X02Y05	2735655	70106	547815	89857	591.3342073	614.3242073	1471.623271	1
-193	X03Y05	2735655	70106	533707	89857	605.3498574	628.3398574	2483.053133	1
-194	X04Y05	2735655	70106	79129	89857	601.3913283	624.3813283	5555.20219	1
-195	X05Y05	2735655	70106	82558	89857	609.3600281	632.3500281	6146.835667	1
-196	X06Y05	2735655	70106	16217475	16211045	659.3756782	682.3656782	383.2861931	1
-197	X07Y05	2735655	70106	547815	16211045	605.3498574	628.3398574	383.5631715	1
-198	X08Y05	2735655	70106	533707	16211045	619.3655074	642.3555074	534.7043139	1
-199	X09Y05	2735655	70106	79129	16211045	615.4069783	638.3969783	2083.398103	1
-200	X10Y05	2735655	70106	82558	16211045	623.3756782	646.3656782	2726.224039	1
-201	X11Y05	2735655	70106	16217475	2762280	691.3985218	714.3885218	573.4301953	1
-202	X12Y05	2735655	70106	547815	2762280	637.372701	660.362701	1185.827033	1
-203	X13Y05	2735655	70106	533707	2762280	651.3883511	674.3783511	2896.515116	1
-204	X14Y05	2735655	70106	79129	2762280	647.4298219	670.4198219	6501.018868	1
-205	X15Y05	2735655	70106	82558	2762280	655.3985218	678.3885218	7383.921635	1
-206	X16Y05	2735655	70106	16217475	7010602	675.4036072	698.3936072	3551.096625	1
-207	X17Y05	2735655	70106	547815	7010602	621.3777864	644.3677864	2655.448919	1
-208	X18Y05	2735655	70106	533707	7010602	635.3934364	658.3834364	5095.368538	1
-209	X19Y05	2735655	70106	79129	7010602	631.4349073	654.4249073	5547.006528	1
-210	X20Y05	2735655	70106	82558	7010602	639.4036072	662.3936072	12056.55533	1
-211	X21Y05	2735655	70106	16217475	7010608	627.4036072	650.3936072	1251.21379	1
-212	X22Y05	2735655	70106	547815	7010608	573.3777864	596.3677864	1383.862826	1
-213	X23Y05	2735655	70106	533707	7010608	587.3934364	610.3834364	2644.271703	1
-214	X24Y05	2735655	70106	79129	7010608	583.4349073	606.4249073	3440.7241	1
-215	X25Y05	2735655	70106	82558	7010608	591.4036072	614.3936072	1882.969565	1
-216	X26Y05	2735655	70106	16217475	78288	571.3410069	594.3310069	2045.687563	1
-217	X27Y05	2735655	70106	547815	78288	517.3151861	540.3051861	2153.102306	1
-218	X28Y05	2735655	70106	533707	78288	531.3308362	554.3208362	2720.001898	1
-219	X29Y05	2735655	70106	79129	78288	527.3723071	550.3623071	4569.748124	1
-220	X30Y05	2735655	70106	82558	78288	535.3410069	558.3310069	4136.815415	1
-221	X31Y05	2735655	70106	16217475	2761810	656.3937708	679.3837708	487.99519	1
-222	X32Y05	2735655	70106	547815	2761810	602.36795	625.35795	384.2538063	1
-223	X33Y05	2735655	70106	533707	2761810	616.3836	639.3736	690.8261918	1
-224	X34Y05	2735655	70106	79129	2761810	612.4250709	635.4150709	1586.572387	1
-225	X35Y05	2735655	70106	82558	2761810	620.3937708	643.3837708	1203.177751	1
-226	X36Y05	2735655	70106	16217475	82035	628.3624707	651.3524707	994.050723	1
-227	X37Y05	2735655	70106	547815	82035	574.3366498	597.3266498	888.7467707	1
-228	X38Y05	2735655	70106	533707	82035	588.3522999	611.3422999	1715.308059	1
-229	X39Y05	2735655	70106	79129	82035	584.3937708	607.3837708	3618.738697	1
-230	X40Y05	2735655	70106	82558	82035	592.3624707	615.3524707	3407.645639	1
-231	X41Y05	2735655	70106	16217475	2761526	641.4192573	664.4092573	237.3082682	1
-232	X42Y05	2735655	70106	547815	2761526	587.3934364	610.3834364	606.9017986	1
-233	X43Y05	2735655	70106	533707	2761526	601.4090865	624.3990865	858.9254959	1
-234	X44Y05	2735655	70106	79129	2761526	597.4505574	620.4405574	1260.835176	1
-235	X45Y05	2735655	70106	82558	2761526	605.4192573	628.4092573	1415.763606	1
-236	X46Y05	2735655	70106	16217475	85083	611.3723071	634.3623071	326.5709437	1
-237	X47Y05	2735655	70106	547815	85083	557.3464862	580.3364862	784.1981792	1
-238	X48Y05	2735655	70106	533707	85083	571.3621363	594.3521363	1399.12279	1
-239	X01Y06	2735655	70106	79129	85083	567.4036072	590.3936072	5.614452041	0
-240	X02Y06	2735655	70106	82558	85083	575.3723071	598.3623071	9504.276834	1
-241	X03Y06	2735655	8063	16217475	77857	649.3879571	672.3779571	188.1539715	1
-242	X04Y06	2735655	8063	547815	77857	595.3621363	618.3521363	200.5092295	1
-243	X05Y06	2735655	8063	533707	77857	609.3777864	632.3677864	314.6094335	1
-244	X06Y06	2735655	8063	79129	77857	605.4192573	628.4092573	1562.254877	1
-245	X07Y06	2735655	8063	82558	77857	613.3879571	636.3779571	1010.290715	1
-246	X08Y06	2735655	8063	16217475	1581890	658.4094208	681.3994208	46.61914601	1
-247	X09Y06	2735655	8063	547815	1581890	604.3836	627.3736	96.59195286	1
-248	X10Y06	2735655	8063	533707	1581890	618.3992501	641.3892501	142.6195823	1
-249	X11Y06	2735655	8063	79129	1581890	614.440721	637.430721	677.8327919	1
-250	X12Y06	2735655	8063	82558	1581890	622.4094208	645.3994208	649.9511157	1
-251	X13Y06	2735655	8063	16217475	89857	633.3600281	656.3500281	134.949436	1
-252	X14Y06	2735655	8063	547815	89857	579.3342073	602.3242073	134.0396001	1
-253	X15Y06	2735655	8063	533707	89857	593.3498574	616.3398574	198.4142255	1
-254	X16Y06	2735655	8063	79129	89857	589.3913283	612.3813283	939.1691846	1
-255	X17Y06	2735655	8063	82558	89857	597.3600281	620.3500281	637.90424	1
-256	X18Y06	2735655	8063	16217475	16211045	647.3756782	670.3656782	22.1802094	0
-257	X19Y06	2735655	8063	547815	16211045	593.3498574	616.3398574	53.31922068	1
-258	X20Y06	2735655	8063	533707	16211045	607.3655074	630.3555074	94.16167079	1
-259	X21Y06	2735655	8063	79129	16211045	603.4069783	626.3969783	192.0780554	1
-260	X22Y06	2735655	8063	82558	16211045	611.3756782	634.3656782	15.97613815	0
-261	X23Y06	2735655	8063	16217475	2762280	679.3985218	702.3885218	5.709432465	0
-262	X24Y06	2735655	8063	547815	2762280	625.372701	648.362701	117.0662024	1
-263	X25Y06	2735655	8063	533707	2762280	639.3883511	662.3783511	17.36393779	0
-264	X26Y06	2735655	8063	79129	2762280	635.4298219	658.4198219	356.0046326	1
-265	X27Y06	2735655	8063	82558	2762280	643.3985218	666.3885218	54.90235785	1
-266	X28Y06	2735655	8063	16217475	7010602	663.4036072	686.3936072	118.9053427	1
-267	X29Y06	2735655	8063	547815	7010602	609.3777864	632.3677864	120.761776	1
-268	X30Y06	2735655	8063	533707	7010602	623.3934364	646.3834364	185.8407578	1
-269	X31Y06	2735655	8063	79129	7010602	619.4349073	642.4249073	729.3372374	1
-270	X32Y06	2735655	8063	82558	7010602	627.4036072	650.3936072	509.9668222	1
-271	X33Y06	2735655	8063	16217475	7010608	615.4036072	638.3936072	54.34617739	1
-272	X34Y06	2735655	8063	547815	7010608	561.3777864	584.3677864	54.51686518	1
-273	X35Y06	2735655	8063	533707	7010608	575.3934364	598.3834364	86.62846992	1
-274	X36Y06	2735655	8063	79129	7010608	571.4349073	594.4249073	176.3078909	1
-275	X37Y06	2735655	8063	82558	7010608	579.4036072	602.3936072	362.646552	1
-276	X38Y06	2735655	8063	16217475	78288	559.3410069	582.3310069	70.48983993	1
-277	X39Y06	2735655	8063	547815	78288	505.3151861	528.3051861	83.48134388	1
-278	X40Y06	2735655	8063	533707	78288	519.3308362	542.3208362	176.1957512	1
-279	X41Y06	2735655	8063	79129	78288	515.3723071	538.3623071	450.1919689	1
-280	X42Y06	2735655	8063	82558	78288	523.3410069	546.3310069	573.6498729	1
-281	X43Y06	2735655	8063	16217475	2761810	644.3937708	667.3837708	5.531233001	0
-282	X44Y06	2735655	8063	547815	2761810	590.36795	613.35795	22.0125673	0
-283	X45Y06	2735655	8063	533707	2761810	604.3836	627.3736	42.5064021	1
-284	X46Y06	2735655	8063	79129	2761810	600.4250709	623.4150709	121.4808254	1
-285	X47Y06	2735655	8063	82558	2761810	608.3937708	631.3837708	59.21820667	1
-286	X48Y06	2735655	8063	16217475	82035	616.3624707	639.3524707	14.50007526	0
-287	X01Y07	2735655	8063	547815	82035	562.3366498	585.3266498	104.227032	1
-288	X02Y07	2735655	8063	533707	82035	576.3522999	599.3422999	142.3917034	1
-289	X03Y07	2735655	8063	79129	82035	572.3937708	595.3837708	459.3415047	1
-290	X04Y07	2735655	8063	82558	82035	580.3624707	603.3524707	361.9452711	1
-291	X05Y07	2735655	8063	16217475	2761526	629.4192573	652.4092573	10.23240458	0
-292	X06Y07	2735655	8063	547815	2761526	575.3934364	598.3834364	143.634668	1
-293	X07Y07	2735655	8063	533707	2761526	589.4090865	612.3990865	208.7617832	1
-294	X08Y07	2735655	8063	79129	2761526	585.4505574	608.4405574	292.6706826	1
-295	X09Y07	2735655	8063	82558	2761526	593.4192573	616.4092573	100.6217955	1
-296	X10Y07	2735655	8063	16217475	85083	599.3723071	622.3623071	198.2372946	1
-297	X11Y07	2735655	8063	547815	85083	545.3464862	568.3364862	146.6595363	1
-298	X12Y07	2735655	8063	533707	85083	559.3621363	582.3521363	247.5852483	1
-299	X13Y07	2735655	8063	79129	85083	555.4036072	578.3936072	2016.951863	1
-300	X14Y07	2735655	8063	82558	85083	563.3723071	586.3623071	1201.700532	1
-301	X15Y07	7504	11552	16217475	77857	593.3253569	616.3153569	1189.517403	1
-302	X16Y07	7504	11552	547815	77857	539.299536	562.289536	948.560891	1
-303	X17Y07	7504	11552	533707	77857	553.3151861	576.3051861	1594.437593	1
-304	X18Y07	7504	11552	79129	77857	549.356657	572.346657	8022.185071	1
-305	X19Y07	7504	11552	82558	77857	557.3253569	580.3153569	7918.300117	1
-306	X20Y07	7504	11552	16217475	1581890	602.3468206	625.3368206	1328.9412	1
-307	X21Y07	7504	11552	547815	1581890	548.3209998	571.3109998	558.0714828	1
-308	X22Y07	7504	11552	533707	1581890	562.3366498	585.3266498	1290.748562	1
-309	X23Y07	7504	11552	79129	1581890	558.3781207	581.3681207	7371.845799	1
-310	X24Y07	7504	11552	82558	1581890	566.3468206	589.3368206	6905.55875	1
-311	X25Y07	7504	11552	16217475	89857	577.2974279	600.2874279	1403.530671	1
-312	X26Y07	7504	11552	547815	89857	523.271607	546.261607	418.0155751	1
-313	X27Y07	7504	11552	533707	89857	537.2872571	560.2772571	879.6824487	1
-314	X28Y07	7504	11552	79129	89857	533.328728	556.318728	4060.819205	1
-315	X29Y07	7504	11552	82558	89857	541.2974279	564.2874279	3078.92946	1
-316	X30Y07	7504	11552	16217475	16211045	591.3130779	614.3030779	211.569508	1
-317	X31Y07	7504	11552	547815	16211045	537.2872571	560.2772571	99.66743102	1
-318	X32Y07	7504	11552	533707	16211045	551.3029072	574.2929072	174.7224525	1
-319	X33Y07	7504	11552	79129	16211045	547.3443781	570.3343781	1449.707192	1
-320	X34Y07	7504	11552	82558	16211045	555.3130779	578.3030779	1201.171777	1
-321	X35Y07	7504	11552	16217475	2762280	623.3359216	646.3259216	365.8883595	1
-322	X36Y07	7504	11552	547815	2762280	569.3101007	592.3001007	219.6903135	1
-323	X37Y07	7504	11552	533707	2762280	583.3257508	606.3157508	319.2973187	1
-324	X38Y07	7504	11552	79129	2762280	579.3672217	602.3572217	3826.670439	1
-325	X39Y07	7504	11552	82558	2762280	587.3359216	610.3259216	2636.684372	1
-326	X40Y07	7504	11552	16217475	7010602	607.3410069	630.3310069	717.8019969	1
-327	X41Y07	7504	11552	547815	7010602	553.3151861	576.3051861	289.6649059	1
-328	X42Y07	7504	11552	533707	7010602	567.3308362	590.3208362	595.9496019	1
-329	X43Y07	7504	11552	79129	7010602	563.3723071	586.3623071	5363.224707	1
-330	X44Y07	7504	11552	82558	7010602	571.3410069	594.3310069	5330.69089	1
-331	X45Y07	7504	11552	16217475	7010608	559.3410069	582.3310069	256.0200643	1
-332	X46Y07	7504	11552	547815	7010608	505.3151861	528.3051861	170.098846	1
-333	X47Y07	7504	11552	533707	7010608	519.3308362	542.3208362	322.9533721	1
-334	X48Y07	7504	11552	79129	7010608	515.3723071	538.3623071	2918.93052	1
-335	X01Y08	7504	11552	82558	7010608	523.3410069	546.3310069	2065.416737	1
-336	X02Y08	7504	11552	16217475	78288	503.2784067	526.2684067	931.7588409	1
-337	X03Y08	7504	11552	547815	78288	449.2525859	472.2425859	935.0788738	1
-338	X04Y08	7504	11552	533707	78288	463.2682359	486.2582359	1017.29035	1
-339	X05Y08	7504	11552	79129	78288	459.3097068	482.2997068	5324.371505	1
-340	X06Y08	7504	11552	82558	78288	467.2784067	490.2684067	5183.679158	1
-341	X07Y08	7504	11552	16217475	2761810	588.3311705	611.3211705	983.1235393	1
-342	X08Y08	7504	11552	547815	2761810	534.3053497	557.2953497	285.0555949	1
-343	X09Y08	7504	11552	533707	2761810	548.3209998	571.3109998	408.6395744	1
-344	X10Y08	7504	11552	79129	2761810	544.3624707	567.3524707	4129.777378	1
-345	X11Y08	7504	11552	82558	2761810	552.3311705	575.3211705	5098.649638	1
-346	X12Y08	7504	11552	16217475	82035	560.2998704	583.2898704	1291.733165	1
-347	X13Y08	7504	11552	547815	82035	506.2740496	529.2640496	468.1399846	1
-348	X14Y08	7504	11552	533707	82035	520.2896996	543.2796996	1619.201935	1
-349	X15Y08	7504	11552	79129	82035	516.3311705	539.3211705	9472.623844	1
-350	X16Y08	7504	11552	82558	82035	524.2998704	547.2898704	8794.28272	1
-351	X17Y08	7504	11552	16217475	2761526	573.356657	596.346657	742.9842991	1
-352	X18Y08	7504	11552	547815	2761526	519.3308362	542.3208362	339.3458516	1
-353	X19Y08	7504	11552	533707	2761526	533.3464862	556.3364862	568.4554986	1
-354	X20Y08	7504	11552	79129	2761526	529.3879571	552.3779571	6249.165728	1
-355	X21Y08	7504	11552	82558	2761526	537.356657	560.346657	4858.819475	1
-356	X22Y08	7504	11552	16217475	85083	543.3097068	566.2997068	802.6238192	1
-357	X23Y08	7504	11552	547815	85083	489.283886	512.273886	349.5342818	1
-358	X24Y08	7504	11552	533707	85083	503.299536	526.289536	1102.931409	1
-359	X25Y08	7504	11552	79129	85083	499.3410069	522.3310069	6503.392426	1
-360	X26Y08	7504	11552	82558	85083	507.3097068	530.2997068	1130.230727	1
-361	X27Y08	7504	16275	16217475	77857	619.3410069	642.3310069	484.8111033	1
-362	X28Y08	7504	16275	547815	77857	565.3151861	588.3051861	960.1141293	1
-363	X29Y08	7504	16275	533707	77857	579.3308362	602.3208362	1227.305312	1
-364	X30Y08	7504	16275	79129	77857	575.3723071	598.3623071	1835.194289	1
-365	X31Y08	7504	16275	82558	77857	583.3410069	606.3310069	1786.216436	1
-366	X32Y08	7504	16275	16217475	1581890	628.3624707	651.3524707	402.7786384	1
-367	X33Y08	7504	16275	547815	1581890	574.3366498	597.3266498	307.3758091	1
-368	X34Y08	7504	16275	533707	1581890	588.3522999	611.3422999	303.287003	1
-369	X35Y08	7504	16275	79129	1581890	584.3937708	607.3837708	1376.082097	1
-370	X36Y08	7504	16275	82558	1581890	592.3624707	615.3524707	1237.500784	1
-371	X37Y08	7504	16275	16217475	89857	603.3130779	626.3030779	342.2925287	1
-372	X38Y08	7504	16275	547815	89857	549.2872571	572.2772571	342.9840646	1
-373	X39Y08	7504	16275	533707	89857	563.3029072	586.2929072	415.4642214	1
-374	X40Y08	7504	16275	79129	89857	559.3443781	582.3343781	1203.374687	1
-375	X41Y08	7504	16275	82558	89857	567.3130779	590.3030779	652.3205454	1
-376	X42Y08	7504	16275	16217475	16211045	617.328728	640.318728	113.3543786	1
-377	X43Y08	7504	16275	547815	16211045	563.3029072	586.2929072	53.39415312	1
-378	X44Y08	7504	16275	533707	16211045	577.3185572	600.3085572	111.4204662	1
-379	X45Y08	7504	16275	79129	16211045	573.3600281	596.3500281	626.1084592	1
-380	X46Y08	7504	16275	82558	16211045	581.328728	604.318728	474.8223977	1
-381	X47Y08	7504	16275	16217475	2762280	649.3515716	672.3415716	307.9975007	1
-382	X48Y08	7504	16275	547815	2762280	595.3257508	618.3157508	169.8023722	1
-383	X01Y09	7504	16275	533707	2762280	609.3414009	632.3314009	776.5210675	1
-384	X02Y09	7504	16275	79129	2762280	605.3828717	628.3728717	2530.976266	1
-385	X03Y09	7504	16275	82558	2762280	613.3515716	636.3415716	1762.119924	1
-386	X04Y09	7504	16275	16217475	7010602	633.356657	656.346657	757.2006945	1
-387	X05Y09	7504	16275	547815	7010602	579.3308362	602.3208362	739.0997888	1
-388	X06Y09	7504	16275	533707	7010602	593.3464862	616.3364862	1596.125919	1
-389	X07Y09	7504	16275	79129	7010602	589.3879571	612.3779571	3183.864084	1
-390	X08Y09	7504	16275	82558	7010602	597.356657	620.346657	3630.813222	1
-391	X09Y09	7504	16275	16217475	7010608	585.356657	608.346657	271.1190921	1
-392	X10Y09	7504	16275	547815	7010608	531.3308362	554.3208362	264.7917488	1
-393	X11Y09	7504	16275	533707	7010608	545.3464862	568.3364862	1511.975264	1
-394	X12Y09	7504	16275	79129	7010608	541.3879571	564.3779571	1789.990904	1
-395	X13Y09	7504	16275	82558	7010608	549.356657	572.346657	980.8338756	1
-396	X14Y09	7504	16275	16217475	78288	529.2940567	552.2840567	550.6557717	1
-397	X15Y09	7504	16275	547815	78288	475.2682359	498.2582359	701.9999242	1
-398	X16Y09	7504	16275	533707	78288	489.283886	512.273886	1358.001723	1
-399	X17Y09	7504	16275	79129	78288	485.3253569	508.3153569	1659.07832	1
-400	X18Y09	7504	16275	82558	78288	493.2940567	516.2840567	2181.729912	1
-401	X19Y09	7504	16275	16217475	2761810	614.3468206	637.3368206	441.5038134	1
-402	X20Y09	7504	16275	547815	2761810	560.3209998	583.3109998	285.7721346	1
-403	X21Y09	7504	16275	533707	2761810	574.3366498	597.3266498	598.4447909	1
-404	X22Y09	7504	16275	79129	2761810	570.3781207	593.3681207	1783.475001	1
-405	X23Y09	7504	16275	82558	2761810	578.3468206	601.3368206	1829.495049	1
-406	X24Y09	7504	16275	16217475	82035	586.3155205	609.3055205	436.6232303	1
-407	X25Y09	7504	16275	547815	82035	532.2896996	555.2796996	671.7342651	1
-408	X26Y09	7504	16275	533707	82035	546.3053497	569.2953497	980.9547449	1
-409	X27Y09	7504	16275	79129	82035	542.3468206	565.3368206	1480.809163	1
-410	X28Y09	7504	16275	82558	82035	550.3155205	573.3055205	1402.277617	1
-411	X29Y09	7504	16275	16217475	2761526	599.3723071	622.3623071	317.3129477	1
-412	X30Y09	7504	16275	547815	2761526	545.3464862	568.3364862	226.4034953	1
-413	X31Y09	7504	16275	533707	2761526	559.3621363	582.3521363	559.1155348	1
-414	X32Y09	7504	16275	79129	2761526	555.4036072	578.3936072	2132.958302	1
-415	X33Y09	7504	16275	82558	2761526	563.3723071	586.3623071	1591.911523	1
-416	X34Y09	7504	16275	16217475	85083	569.3253569	592.3153569	429.3048718	1
-417	X35Y09	7504	16275	547815	85083	515.299536	538.289536	364.5099787	1
-418	X36Y09	7504	16275	533707	85083	529.3151861	552.3051861	602.4700539	1
-419	X37Y09	7504	16275	79129	85083	525.356657	548.346657	1866.209048	1
-420	X38Y09	7504	16275	82558	85083	533.3253569	556.3153569	1752.081089	1
-421	X39Y09	7504	78070	16217475	77857	647.3723071	670.3623071	26.31971313	0
-422	X40Y09	7504	78070	547815	77857	593.3464862	616.3364862	95.6681274	1
-423	X41Y09	7504	78070	533707	77857	607.3621363	630.3521363	71.49690934	1
-424	X42Y09	7504	78070	79129	77857	603.4036072	626.3936072	419.6665119	1
-425	X43Y09	7504	78070	82558	77857	611.3723071	634.3623071	157.3306125	1
-426	X44Y09	7504	78070	16217475	1581890	656.3937708	679.3837708	5.611858042	0
-427	X45Y09	7504	78070	547815	1581890	602.36795	625.35795	15.99774224	0
-428	X46Y09	7504	78070	533707	1581890	616.3836	639.3736	6.840275534	0
-429	X47Y09	7504	78070	79129	1581890	612.4250709	635.4150709	30.80241458	0
-430	X48Y09	7504	78070	82558	1581890	620.3937708	643.3837708	16.69951896	0
-431	X01Y10	7504	78070	16217475	89857	631.3443781	654.3343781	8.85108684	0
-432	X02Y10	7504	78070	547815	89857	577.3185572	600.3085572	25.02590171	0
-433	X03Y10	7504	78070	533707	89857	591.3342073	614.3242073	26.61971195	0
-434	X04Y10	7504	78070	79129	89857	587.3756782	610.3656782	145.5125016	1
-435	X05Y10	7504	78070	82558	89857	595.3443781	618.3343781	93.9306488	1
-436	X06Y10	7504	78070	16217475	16211045	645.3600281	668.3500281	3.437425109	0
-437	X07Y10	7504	78070	547815	16211045	591.3342073	614.3242073	9.570063052	0
-438	X08Y10	7504	78070	533707	16211045	605.3498574	628.3398574	11.65511185	0
-439	X09Y10	7504	78070	79129	16211045	601.3913283	624.3813283	86.69101869	1
-440	X10Y10	7504	78070	82558	16211045	609.3600281	632.3500281	70.98822852	1
-441	X11Y10	7504	78070	16217475	2762280	677.3828717	700.3728717	6.094470978	0
-442	X12Y10	7504	78070	547815	2762280	623.3570509	646.3470509	20.47724219	0
-443	X13Y10	7504	78070	533707	2762280	637.372701	660.362701	13.84720721	0
-444	X14Y10	7504	78070	79129	2762280	633.4141719	656.4041719	179.6281601	1
-445	X15Y10	7504	78070	82558	2762280	641.3828717	664.3728717	60.10809745	1
-446	X16Y10	7504	78070	16217475	7010602	661.3879571	684.3779571	22.4764937	0
-447	X17Y10	7504	78070	547815	7010602	607.3621363	630.3521363	48.66816568	1
-448	X18Y10	7504	78070	533707	7010602	621.3777864	644.3677864	44.11580694	1
-449	X19Y10	7504	78070	79129	7010602	617.4192573	640.4092573	104.5045319	1
-450	X20Y10	7504	78070	82558	7010602	625.3879571	648.3779571	112.2397997	1
-451	X21Y10	7504	78070	16217475	7010608	613.3879571	636.3779571	14.75939511	0
-452	X22Y10	7504	78070	547815	7010608	559.3621363	582.3521363	61.19615299	1
-453	X23Y10	7504	78070	533707	7010608	573.3777864	596.3677864	32.90095152	1
-454	X24Y10	7504	78070	79129	7010608	569.4192573	592.4092573	57.7056793	1
-455	X25Y10	7504	78070	82558	7010608	577.3879571	600.3779571	53.13211562	1
-456	X26Y10	7504	78070	16217475	78288	557.3253569	580.3153569	5.696013834	0
-457	X27Y10	7504	78070	547815	78288	503.299536	526.289536	13.40206167	0
-458	X28Y10	7504	78070	533707	78288	517.3151861	540.3051861	10.75910588	0
-459	X29Y10	7504	78070	79129	78288	513.356657	536.346657	27.7488746	0
-460	X30Y10	7504	78070	82558	78288	521.3253569	544.3153569	34.18036926	1
-461	X31Y10	7504	78070	16217475	2761810	642.3781207	665.3681207	5.433984319	0
-462	X32Y10	7504	78070	547815	2761810	588.3522999	611.3422999	39.83110724	1
-463	X33Y10	7504	78070	533707	2761810	602.36795	625.35795	20.41749843	0
-464	X34Y10	7504	78070	79129	2761810	598.4094208	621.3994208	136.2367332	1
-465	X35Y10	7504	78070	82558	2761810	606.3781207	629.3681207	62.81220471	1
-466	X36Y10	7504	78070	16217475	82035	614.3468206	637.3368206	7.831692665	0
-467	X37Y10	7504	78070	547815	82035	560.3209998	583.3109998	14.00555652	0
-468	X38Y10	7504	78070	533707	82035	574.3366498	597.3266498	40.72457648	1
-469	X39Y10	7504	78070	79129	82035	570.3781207	593.3681207	131.6017298	1
-470	X40Y10	7504	78070	82558	82035	578.3468206	601.3368206	75.84292816	1
-471	X41Y10	7504	78070	16217475	2761526	627.4036072	650.3936072	8.294034971	0
-472	X42Y10	7504	78070	547815	2761526	573.3777864	596.3677864	76.67303635	1
-473	X43Y10	7504	78070	533707	2761526	587.3934364	610.3834364	20.97292582	0
-474	X44Y10	7504	78070	79129	2761526	583.4349073	606.4249073	349.0789863	1
-475	X45Y10	7504	78070	82558	2761526	591.4036072	614.3936072	103.397915	1
-476	X46Y10	7504	78070	16217475	85083	597.356657	620.346657	10.85360989	0
-477	X47Y10	7504	78070	547815	85083	543.3308362	566.3208362	29.25771765	0
-478	X48Y10	7504	78070	533707	85083	557.3464862	580.3364862	41.2672302	1
-479	X01Y11	7504	78070	79129	85083	553.3879571	576.3779571	245.4763109	1
-480	X02Y11	7504	78070	82558	85083	561.356657	584.346657	132.5091225	1
-481	X03Y11	7504	70106	16217475	77857	605.3253569	628.3153569	3766.858026	1
-482	X04Y11	7504	70106	547815	77857	551.299536	574.289536	5824.536835	1
-483	X05Y11	7504	70106	533707	77857	565.3151861	588.3051861	6632.924963	1
-484	X06Y11	7504	70106	79129	77857	561.356657	584.346657	13943.85762	1
-485	X07Y11	7504	70106	82558	77857	569.3253569	592.3153569	13956.81831	1
-486	X08Y11	7504	70106	16217475	1581890	614.3468206	637.3368206	2070.771478	1
-487	X09Y11	7504	70106	547815	1581890	560.3209998	583.3109998	2198.075284	1
-488	X10Y11	7504	70106	533707	1581890	574.3366498	597.3266498	4037.292573	1
-489	X11Y11	7504	70106	79129	1581890	570.3781207	593.3681207	7789.899137	1
-490	X12Y11	7504	70106	82558	1581890	578.3468206	601.3368206	8983.867991	1
-491	X13Y11	7504	70106	16217475	89857	589.2974279	612.2874279	1613.984005	1
-492	X14Y11	7504	70106	547815	89857	535.271607	558.261607	2443.766973	1
-493	X15Y11	7504	70106	533707	89857	549.2872571	572.2772571	3198.403222	1
-494	X16Y11	7504	70106	79129	89857	545.328728	568.318728	5649.802703	1
-495	X17Y11	7504	70106	82558	89857	553.2974279	576.2874279	5541.032527	1
-496	X18Y11	7504	70106	16217475	16211045	603.3130779	626.3030779	377.1034563	1
-497	X19Y11	7504	70106	547815	16211045	549.2872571	572.2772571	459.8097334	1
-498	X20Y11	7504	70106	533707	16211045	563.3029072	586.2929072	802.0236138	1
-499	X21Y11	7504	70106	79129	16211045	559.3443781	582.3343781	2618.821312	1
-500	X22Y11	7504	70106	82558	16211045	567.3130779	590.3030779	2752.372893	1
-501	X23Y11	7504	70106	16217475	2762280	635.3359216	658.3259216	1366.539152	1
-502	X24Y11	7504	70106	547815	2762280	581.3101007	604.3001007	1922.069046	1
-503	X25Y11	7504	70106	533707	2762280	595.3257508	618.3157508	2741.731456	1
-504	X26Y11	7504	70106	79129	2762280	591.3672217	614.3572217	5495.616754	1
-505	X27Y11	7504	70106	82558	2762280	599.3359216	622.3259216	6008.964269	1
-506	X28Y11	7504	70106	16217475	7010602	619.3410069	642.3310069	1535.588622	1
-507	X29Y11	7504	70106	547815	7010602	565.3151861	588.3051861	2478.596245	1
-508	X30Y11	7504	70106	533707	7010602	579.3308362	602.3208362	3588.172786	1
-509	X31Y11	7504	70106	79129	7010602	575.3723071	598.3623071	8590.835659	1
-510	X32Y11	7504	70106	82558	7010602	583.3410069	606.3310069	7833.064855	1
-511	X33Y11	7504	70106	16217475	7010608	571.3410069	594.3310069	914.4628717	1
-512	X34Y11	7504	70106	547815	7010608	517.3151861	540.3051861	913.5108347	1
-513	X35Y11	7504	70106	533707	7010608	531.3308362	554.3208362	2019.206176	1
-514	X36Y11	7504	70106	79129	7010608	527.3723071	550.3623071	6521.396977	1
-515	X37Y11	7504	70106	82558	7010608	535.3410069	558.3310069	6665.351196	1
-516	X38Y11	7504	70106	16217475	78288	515.2784067	538.2684067	1646.758973	1
-517	X39Y11	7504	70106	547815	78288	461.2525859	484.2425859	1781.114521	1
-518	X40Y11	7504	70106	533707	78288	475.2682359	498.2582359	2570.626278	1
-519	X41Y11	7504	70106	79129	78288	471.3097068	494.2997068	4860.015949	1
-520	X42Y11	7504	70106	82558	78288	479.2784067	502.2684067	4059.651294	1
-521	X43Y11	7504	70106	16217475	2761810	600.3311705	623.3211705	907.2842237	1
-522	X44Y11	7504	70106	547815	2761810	546.3053497	569.2953497	1000.985122	1
-523	X45Y11	7504	70106	533707	2761810	560.3209998	583.3109998	1328.046826	1
-524	X46Y11	7504	70106	79129	2761810	556.3624707	579.3524707	2461.768365	1
-525	X47Y11	7504	70106	82558	2761810	564.3311705	587.3211705	3737.604372	1
-526	X48Y11	7504	70106	16217475	82035	572.2998704	595.2898704	1849.497438	1
-527	X01Y12	7504	70106	547815	82035	518.2740496	541.2640496	7875.327486	1
-528	X02Y12	7504	70106	533707	82035	532.2896996	555.2796996	10912.38256	1
-529	X03Y12	7504	70106	79129	82035	528.3311705	551.3211705	17476.26664	1
-530	X04Y12	7504	70106	82558	82035	536.2998704	559.2898704	13176.94501	1
-531	X05Y12	7504	70106	16217475	2761526	585.356657	608.346657	1792.943084	1
-532	X06Y12	7504	70106	547815	2761526	531.3308362	554.3208362	1634.793808	1
-533	X07Y12	7504	70106	533707	2761526	545.3464862	568.3364862	2893.11611	1
-534	X08Y12	7504	70106	79129	2761526	541.3879571	564.3779571	7201.533247	1
-535	X09Y12	7504	70106	82558	2761526	549.356657	572.346657	6461.955566	1
-536	X10Y12	7504	70106	16217475	85083	555.3097068	578.2997068	2081.567894	1
-537	X11Y12	7504	70106	547815	85083	501.283886	524.273886	2412.269075	1
-538	X12Y12	7504	70106	533707	85083	515.299536	538.289536	4294.198298	1
-539	X13Y12	7504	70106	79129	85083	511.3410069	534.3310069	7574.836193	1
-540	X14Y12	7504	70106	82558	85083	519.3097068	542.2997068	10940.11209	1
-541	X15Y12	7504	8063	16217475	77857	593.3253569	616.3153569	160.7382381	1
-542	X16Y12	7504	8063	547815	77857	539.299536	562.289536	290.7182692	1
-543	X17Y12	7504	8063	533707	77857	553.3151861	576.3051861	398.1475056	1
-544	X18Y12	7504	8063	79129	77857	549.356657	572.346657	1218.683697	1
-545	X19Y12	7504	8063	82558	77857	557.3253569	580.3153569	1009.8546	1
-546	X20Y12	7504	8063	16217475	1581890	602.3468206	625.3368206	110.9486901	1
-547	X21Y12	7504	8063	547815	1581890	548.3209998	571.3109998	124.5830088	1
-548	X22Y12	7504	8063	533707	1581890	562.3366498	585.3266498	147.001249	1
-549	X23Y12	7504	8063	79129	1581890	558.3781207	581.3681207	1009.261743	1
-550	X24Y12	7504	8063	82558	1581890	566.3468206	589.3368206	1444.110718	1
-551	X25Y12	7504	8063	16217475	89857	577.2974279	600.2874279	74.16137115	1
-552	X26Y12	7504	8063	547815	89857	523.271607	546.261607	171.7559997	1
-553	X27Y12	7504	8063	533707	89857	537.2872571	560.2772571	277.5872286	1
-554	X28Y12	7504	8063	79129	89857	533.328728	556.318728	848.7082975	1
-555	X29Y12	7504	8063	82558	89857	541.2974279	564.2874279	708.9238685	1
-556	X30Y12	7504	8063	16217475	16211045	591.3130779	614.3030779	52.95725767	1
-557	X31Y12	7504	8063	547815	16211045	537.2872571	560.2772571	54.42577001	1
-558	X32Y12	7504	8063	533707	16211045	551.3029072	574.2929072	116.0292677	1
-559	X33Y12	7504	8063	79129	16211045	547.3443781	570.3343781	642.7961515	1
-560	X34Y12	7504	8063	82558	16211045	555.3130779	578.3030779	507.4819309	1
-561	X35Y12	7504	8063	16217475	2762280	623.3359216	646.3259216	162.6615014	1
-562	X36Y12	7504	8063	547815	2762280	569.3101007	592.3001007	192.46842	1
-563	X37Y12	7504	8063	533707	2762280	583.3257508	606.3157508	225.0900196	1
-564	X38Y12	7504	8063	79129	2762280	579.3672217	602.3572217	1730.177983	1
-565	X39Y12	7504	8063	82558	2762280	587.3359216	610.3259216	1491.834075	1
-566	X40Y12	7504	8063	16217475	7010602	607.3410069	630.3310069	182.8931644	1
-567	X41Y12	7504	8063	547815	7010602	553.3151861	576.3051861	164.7886982	1
-568	X42Y12	7504	8063	533707	7010602	567.3308362	590.3208362	367.0241273	1
-569	X43Y12	7504	8063	79129	7010602	563.3723071	586.3623071	1735.119247	1
-570	X44Y12	7504	8063	82558	7010602	571.3410069	594.3310069	1237.290379	1
-571	X45Y12	7504	8063	16217475	7010608	559.3410069	582.3310069	81.48122487	1
-572	X46Y12	7504	8063	547815	7010608	505.3151861	528.3051861	78.56993705	1
-573	X47Y12	7504	8063	533707	7010608	519.3308362	542.3208362	131.5271314	1
-574	X48Y12	7504	8063	79129	7010608	515.3723071	538.3623071	596.0585422	1
-575	X01Y13	7504	8063	82558	7010608	523.3410069	546.3310069	526.17528	1
-576	X02Y13	7504	8063	16217475	78288	503.2784067	526.2684067	380.40769	1
-577	X03Y13	7504	8063	547815	78288	449.2525859	472.2425859	208.5470738	1
-578	X04Y13	7504	8063	533707	78288	463.2682359	486.2582359	320.5909589	1
-579	X05Y13	7504	8063	79129	78288	459.3097068	482.2997068	819.4432498	1
-580	X06Y13	7504	8063	82558	78288	467.2784067	490.2684067	847.899449	1
-581	X07Y13	7504	8063	16217475	2761810	588.3311705	611.3211705	219.57247	1
-582	X08Y13	7504	8063	547815	2761810	534.3053497	557.2953497	239.1210817	1
-583	X09Y13	7504	8063	533707	2761810	548.3209998	571.3109998	281.090463	1
-584	X10Y13	7504	8063	79129	2761810	544.3624707	567.3524707	1527.686719	1
-585	X11Y13	7504	8063	82558	2761810	552.3311705	575.3211705	1147.632821	1
-586	X12Y13	7504	8063	16217475	82035	560.2998704	583.2898704	187.749425	1
-587	X13Y13	7504	8063	547815	82035	506.2740496	529.2640496	298.9811429	1
-588	X14Y13	7504	8063	533707	82035	520.2896996	543.2796996	660.4848877	1
-589	X15Y13	7504	8063	79129	82035	516.3311705	539.3211705	2592.499871	1
-590	X16Y13	7504	8063	82558	82035	524.2998704	547.2898704	1795.135937	1
-591	X17Y13	7504	8063	16217475	2761526	573.356657	596.346657	162.8579427	1
-592	X18Y13	7504	8063	547815	2761526	519.3308362	542.3208362	182.1696596	1
-593	X19Y13	7504	8063	533707	2761526	533.3464862	556.3364862	267.8207278	1
-594	X20Y13	7504	8063	79129	2761526	529.3879571	552.3779571	1827.71914	1
-595	X21Y13	7504	8063	82558	2761526	537.356657	560.346657	1227.89706	1
-596	X22Y13	7504	8063	16217475	85083	543.3097068	566.2997068	186.8083622	1
-597	X23Y13	7504	8063	547815	85083	489.283886	512.273886	224.2438953	1
-598	X24Y13	7504	8063	533707	85083	503.299536	526.289536	443.2259397	1
-599	X25Y13	7504	8063	79129	85083	499.3410069	522.3310069	1979.306847	1
-600	X26Y13	7504	8063	82558	85083	507.3097068	530.2997068	1779.097921	1
-601	X27Y13	66035	11552	16217475	77857	607.3410069	630.3310069	2016.775453	1
-602	X28Y13	66035	11552	547815	77857	553.3151861	576.3051861	664.6054555	1
-603	X29Y13	66035	11552	533707	77857	567.3308362	590.3208362	1352.448031	1
-604	X30Y13	66035	11552	79129	77857	563.3723071	586.3623071	11145.39916	1
-605	X31Y13	66035	11552	82558	77857	571.3410069	594.3310069	9491.212207	1
-606	X32Y13	66035	11552	16217475	1581890	616.3624707	639.3524707	1478.569383	1
-607	X33Y13	66035	11552	547815	1581890	562.3366498	585.3266498	347.947912	1
-608	X34Y13	66035	11552	533707	1581890	576.3522999	599.3422999	625.9997921	1
-609	X35Y13	66035	11552	79129	1581890	572.3937708	595.3837708	6645.714537	1
-610	X36Y13	66035	11552	82558	1581890	580.3624707	603.3524707	4394.22267	1
-611	X37Y13	66035	11552	16217475	89857	591.3130779	614.3030779	860.7370684	1
-612	X38Y13	66035	11552	547815	89857	537.2872571	560.2772571	364.3474414	1
-613	X39Y13	66035	11552	533707	89857	551.3029072	574.2929072	538.6255956	1
-614	X40Y13	66035	11552	79129	89857	547.3443781	570.3343781	5002.760897	1
-615	X41Y13	66035	11552	82558	89857	555.3130779	578.3030779	4699.320207	1
-616	X42Y13	66035	11552	16217475	16211045	605.328728	628.318728	255.819971	1
-617	X43Y13	66035	11552	547815	16211045	551.3029072	574.2929072	67.31120477	1
-618	X44Y13	66035	11552	533707	16211045	565.3185572	588.3085572	76.07977284	1
-619	X45Y13	66035	11552	79129	16211045	561.3600281	584.3500281	1108.456353	1
-620	X46Y13	66035	11552	82558	16211045	569.328728	592.318728	966.4876801	1
-621	X47Y13	66035	11552	16217475	2762280	637.3515716	660.3415716	285.0860995	1
-622	X48Y13	66035	11552	547815	2762280	583.3257508	606.3157508	57.87225175	1
-623	X01Y14	66035	11552	533707	2762280	597.3414009	620.3314009	225.4662856	1
-624	X02Y14	66035	11552	79129	2762280	593.3828717	616.3728717	4529.267319	1
-625	X03Y14	66035	11552	82558	2762280	601.3515716	624.3415716	3886.583981	1
-626	X04Y14	66035	11552	16217475	7010602	621.356657	644.346657	1071.119585	1
-627	X05Y14	66035	11552	547815	7010602	567.3308362	590.3208362	360.4841441	1
-628	X06Y14	66035	11552	533707	7010602	581.3464862	604.3364862	622.1196782	1
-629	X07Y14	66035	11552	79129	7010602	577.3879571	600.3779571	5485.896282	1
-630	X08Y14	66035	11552	82558	7010602	585.356657	608.346657	5746.416977	1
-631	X09Y14	66035	11552	16217475	7010608	573.356657	596.346657	363.5905555	1
-632	X10Y14	66035	11552	547815	7010608	519.3308362	542.3208362	129.345336	1
-633	X11Y14	66035	11552	533707	7010608	533.3464862	556.3364862	252.1624755	1
-634	X12Y14	66035	11552	79129	7010608	529.3879571	552.3779571	4254.955021	1
-635	X13Y14	66035	11552	82558	7010608	537.356657	560.346657	3083.014624	1
-636	X14Y14	66035	11552	16217475	78288	517.2940567	540.2840567	987.9684456	1
-637	X15Y14	66035	11552	547815	78288	463.2682359	486.2582359	306.3413916	1
-638	X16Y14	66035	11552	533707	78288	477.283886	500.273886	548.6489438	1
-639	X17Y14	66035	11552	79129	78288	473.3253569	496.3153569	4645.819077	1
-640	X18Y14	66035	11552	82558	78288	481.2940567	504.2840567	4009.777524	1
-641	X19Y14	66035	11552	16217475	2761810	602.3468206	625.3368206	576.7842059	1
-642	X20Y14	66035	11552	547815	2761810	548.3209998	571.3109998	245.9996861	1
-643	X21Y14	66035	11552	533707	2761810	562.3366498	585.3266498	381.8637898	1
-644	X22Y14	66035	11552	79129	2761810	558.3781207	581.3681207	4090.556769	1
-645	X23Y14	66035	11552	82558	2761810	566.3468206	589.3368206	3158.137324	1
-646	X24Y14	66035	11552	16217475	82035	574.3155205	597.3055205	1183.391925	1
-647	X25Y14	66035	11552	547815	82035	520.2896996	543.2796996	356.8100842	1
-648	X26Y14	66035	11552	533707	82035	534.3053497	557.2953497	658.9016631	1
-649	X27Y14	66035	11552	79129	82035	530.3468206	553.3368206	7675.436106	1
-650	X28Y14	66035	11552	82558	82035	538.3155205	561.3055205	5886.791186	1
-651	X29Y14	66035	11552	16217475	2761526	587.3723071	610.3623071	1050.105943	1
-652	X30Y14	66035	11552	547815	2761526	533.3464862	556.3364862	236.9183063	1
-653	X31Y14	66035	11552	533707	2761526	547.3621363	570.3521363	494.2387873	1
-654	X32Y14	66035	11552	79129	2761526	543.4036072	566.3936072	6974.891729	1
-655	X33Y14	66035	11552	82558	2761526	551.3723071	574.3623071	6055.865365	1
-656	X34Y14	66035	11552	16217475	85083	557.3253569	580.3153569	1159.913532	1
-657	X35Y14	66035	11552	547815	85083	503.299536	526.289536	355.5722467	1
-658	X36Y14	66035	11552	533707	85083	517.3151861	540.3051861	485.2651386	1
-659	X37Y14	66035	11552	79129	85083	513.356657	536.346657	7560.974157	1
-660	X38Y14	66035	11552	82558	85083	521.3253569	544.3153569	6531.336857	1
-661	X39Y14	66035	16275	16217475	77857	633.356657	656.346657	682.1124039	1
-662	X40Y14	66035	16275	547815	77857	579.3308362	602.3208362	308.7736239	1
-663	X41Y14	66035	16275	533707	77857	593.3464862	616.3364862	667.0440667	1
-664	X42Y14	66035	16275	79129	77857	589.3879571	612.3779571	2082.763017	1
-665	X43Y14	66035	16275	82558	77857	597.356657	620.346657	2172.923505	1
-666	X44Y14	66035	16275	16217475	1581890	642.3781207	665.3681207	636.4163796	1
-667	X45Y14	66035	16275	547815	1581890	588.3522999	611.3422999	255.4861289	1
-668	X46Y14	66035	16275	533707	1581890	602.36795	625.35795	317.3300578	1
-669	X47Y14	66035	16275	79129	1581890	598.4094208	621.3994208	2372.873528	1
-670	X48Y14	66035	16275	82558	1581890	606.3781207	629.3681207	1253.611657	1
-671	X01Y15	66035	16275	16217475	89857	617.328728	640.318728	666.8040724	1
-672	X02Y15	66035	16275	547815	89857	563.3029072	586.2929072	644.415781	1
-673	X03Y15	66035	16275	533707	89857	577.3185572	600.3085572	803.8758492	1
-674	X04Y15	66035	16275	79129	89857	573.3600281	596.3500281	1982.211439	1
-675	X05Y15	66035	16275	82558	89857	581.328728	604.318728	1577.252052	1
-676	X06Y15	66035	16275	16217475	16211045	631.3443781	654.3343781	155.9482779	1
-677	X07Y15	66035	16275	547815	16211045	577.3185572	600.3085572	57.79956277	1
-678	X08Y15	66035	16275	533707	16211045	591.3342073	614.3242073	123.318102	1
-679	X09Y15	66035	16275	79129	16211045	587.3756782	610.3656782	565.5665153	1
-680	X10Y15	66035	16275	82558	16211045	595.3443781	618.3343781	857.6100147	1
-681	X11Y15	66035	16275	16217475	2762280	663.3672217	686.3572217	323.5575833	1
-682	X12Y15	66035	16275	547815	2762280	609.3414009	632.3314009	268.4021174	1
-683	X13Y15	66035	16275	533707	2762280	623.3570509	646.3470509	494.6754954	1
-684	X14Y15	66035	16275	79129	2762280	619.3985218	642.3885218	2045.788343	1
-685	X15Y15	66035	16275	82558	2762280	627.3672217	650.3572217	2086.039726	1
-686	X16Y15	66035	16275	16217475	7010602	647.3723071	670.3623071	644.2238423	1
-687	X17Y15	66035	16275	547815	7010602	593.3464862	616.3364862	514.2190125	1
-688	X18Y15	66035	16275	533707	7010602	607.3621363	630.3521363	740.5788277	1
-689	X19Y15	66035	16275	79129	7010602	603.4036072	626.3936072	2532.178662	1
-690	X20Y15	66035	16275	82558	7010602	611.3723071	634.3623071	2367.376156	1
-691	X21Y15	66035	16275	16217475	7010608	599.3723071	622.3623071	263.6857297	1
-692	X22Y15	66035	16275	547815	7010608	545.3464862	568.3364862	351.8348587	1
-693	X23Y15	66035	16275	533707	7010608	559.3621363	582.3521363	848.1726714	1
-694	X24Y15	66035	16275	79129	7010608	555.4036072	578.3936072	2463.253548	1
-695	X25Y15	66035	16275	82558	7010608	563.3723071	586.3623071	1749.721333	1
-696	X26Y15	66035	16275	16217475	78288	543.3097068	566.2997068	556.3301884	1
-697	X27Y15	66035	16275	547815	78288	489.283886	512.273886	877.9468927	1
-698	X28Y15	66035	16275	533707	78288	503.299536	526.289536	1163.859698	1
-699	X29Y15	66035	16275	79129	78288	499.3410069	522.3310069	2394.825157	1
-700	X30Y15	66035	16275	82558	78288	507.3097068	530.2997068	2665.522544	1
-701	X31Y15	66035	16275	16217475	2761810	628.3624707	651.3524707	660.7616549	1
-702	X32Y15	66035	16275	547815	2761810	574.3366498	597.3266498	319.7498992	1
-703	X33Y15	66035	16275	533707	2761810	588.3522999	611.3422999	432.25385	1
-704	X34Y15	66035	16275	79129	2761810	584.3937708	607.3837708	1988.093944	1
-705	X35Y15	66035	16275	82558	2761810	592.3624707	615.3524707	1403.991208	1
-706	X36Y15	66035	16275	16217475	82035	600.3311705	623.3211705	321.8062982	1
-707	X37Y15	66035	16275	547815	82035	546.3053497	569.2953497	408.4804845	1
-708	X38Y15	66035	16275	533707	82035	560.3209998	583.3109998	405.8802116	1
-709	X39Y15	66035	16275	79129	82035	556.3624707	579.3524707	1831.689937	1
-710	X40Y15	66035	16275	82558	82035	564.3311705	587.3211705	1092.542918	1
-711	X41Y15	66035	16275	16217475	2761526	613.3879571	636.3779571	508.1442826	1
-712	X42Y15	66035	16275	547815	2761526	559.3621363	582.3521363	131.6029981	1
-713	X43Y15	66035	16275	533707	2761526	573.3777864	596.3677864	435.5035938	1
-714	X44Y15	66035	16275	79129	2761526	569.4192573	592.4092573	2290.142993	1
-715	X45Y15	66035	16275	82558	2761526	577.3879571	600.3779571	1564.220466	1
-716	X46Y15	66035	16275	16217475	85083	583.3410069	606.3310069	400.0610407	1
-717	X47Y15	66035	16275	547815	85083	529.3151861	552.3051861	318.4486655	1
-718	X48Y15	66035	16275	533707	85083	543.3308362	566.3208362	643.6147916	1
-719	X01Y16	66035	16275	79129	85083	539.3723071	562.3623071	6798.435678	1
-720	X02Y16	66035	16275	82558	85083	547.3410069	570.3310069	6881.535517	1
-721	X03Y16	66035	78070	16217475	77857	661.3879571	684.3779571	15.49056223	0
-722	X04Y16	66035	78070	547815	77857	607.3621363	630.3521363	55.24056819	1
-723	X05Y16	66035	78070	533707	77857	621.3777864	644.3677864	50.1788119	1
-724	X06Y16	66035	78070	79129	77857	617.4192573	640.4092573	318.3615899	1
-725	X07Y16	66035	78070	82558	77857	625.3879571	648.3779571	64.3773159	1
-726	X08Y16	66035	78070	16217475	1581890	670.4094208	693.3994208	6.038265755	0
-727	X09Y16	66035	78070	547815	1581890	616.3836	639.3736	14.35437782	0
-728	X10Y16	66035	78070	533707	1581890	630.3992501	653.3892501	24.16931026	0
-729	X11Y16	66035	78070	79129	1581890	626.440721	649.430721	57.91842876	1
-730	X12Y16	66035	78070	82558	1581890	634.4094208	657.3994208	36.31474288	1
-731	X13Y16	66035	78070	16217475	89857	645.3600281	668.3500281	4.476124819	0
-732	X14Y16	66035	78070	547815	89857	591.3342073	614.3242073	8.965517234	0
-733	X15Y16	66035	78070	533707	89857	605.3498574	628.3398574	13.81502496	0
-734	X16Y16	66035	78070	79129	89857	601.3913283	624.3813283	40.93542255	1
-735	X17Y16	66035	78070	82558	89857	609.3600281	632.3500281	16.73985031	0
-736	X18Y16	66035	78070	16217475	16211045	659.3756782	682.3656782	3.905351435	0
-737	X19Y16	66035	78070	547815	16211045	605.3498574	628.3398574	7.307972771	0
-738	X20Y16	66035	78070	533707	16211045	619.3655074	642.3555074	7.682566066	0
-739	X21Y16	66035	78070	79129	16211045	615.4069783	638.3969783	24.37382632	0
-740	X22Y16	66035	78070	82558	16211045	623.3756782	646.3656782	7.795977354	0
-741	X23Y16	66035	78070	16217475	2762280	691.3985218	714.3885218	6.562120568	0
-742	X24Y16	66035	78070	547815	2762280	637.372701	660.362701	9.431004063	0
-743	X25Y16	66035	78070	533707	2762280	651.3883511	674.3783511	12.41275547	0
-744	X26Y16	66035	78070	79129	2762280	647.4298219	670.4198219	54.21759456	1
-745	X27Y16	66035	78070	82558	2762280	655.3985218	678.3885218	45.77709178	1
-746	X28Y16	66035	78070	16217475	7010602	675.4036072	698.3936072	5.114247711	0
-747	X29Y16	66035	78070	547815	7010602	621.3777864	644.3677864	11.23870947	0
-748	X30Y16	66035	78070	533707	7010602	635.3934364	658.3834364	14.476981	0
-749	X31Y16	66035	78070	79129	7010602	631.4349073	654.4249073	150.9274613	1
-750	X32Y16	66035	78070	82558	7010602	639.4036072	662.3936072	27.66974157	0
-751	X33Y16	66035	78070	16217475	7010608	627.4036072	650.3936072	4.488416023	0
-752	X34Y16	66035	78070	547815	7010608	573.3777864	596.3677864	11.3053771	0
-753	X35Y16	66035	78070	533707	7010608	587.3934364	610.3834364	16.10781567	0
-754	X36Y16	66035	78070	79129	7010608	583.4349073	606.4249073	53.05381066	1
-755	X37Y16	66035	78070	82558	7010608	591.4036072	614.3936072	15.23415096	0
-756	X38Y16	66035	78070	16217475	78288	571.3410069	594.3310069	10.66708243	0
-757	X39Y16	66035	78070	547815	78288	517.3151861	540.3051861	22.49737106	0
-758	X40Y16	66035	78070	533707	78288	531.3308362	554.3208362	33.72744609	1
-759	X41Y16	66035	78070	79129	78288	527.3723071	550.3623071	104.9024853	1
-760	X42Y16	66035	78070	82558	78288	535.3410069	558.3310069	107.4875057	1
-761	X43Y16	66035	78070	16217475	2761810	656.3937708	679.3837708	12.9767562	0
-762	X44Y16	66035	78070	547815	2761810	602.36795	625.35795	15.86576181	0
-763	X45Y16	66035	78070	533707	2761810	616.3836	639.3736	21.27435512	0
-764	X46Y16	66035	78070	79129	2761810	612.4250709	635.4150709	49.30251862	1
-765	X47Y16	66035	78070	82558	2761810	620.3937708	643.3837708	41.97358166	1
-766	X48Y16	66035	78070	16217475	82035	628.3624707	651.3524707	51.5140526	1
-767	X01Y17	66035	78070	547815	82035	574.3366498	597.3266498	25.33703911	0
-768	X02Y17	66035	78070	533707	82035	588.3522999	611.3422999	119.85685	1
-769	X03Y17	66035	78070	79129	82035	584.3937708	607.3837708	242.6539791	1
-770	X04Y17	66035	78070	82558	82035	592.3624707	615.3524707	126.6989032	1
-771	X05Y17	66035	78070	16217475	2761526	641.4192573	664.4092573	10.71737934	0
-772	X06Y17	66035	78070	547815	2761526	587.3934364	610.3834364	25.95370249	0
-773	X07Y17	66035	78070	533707	2761526	601.4090865	624.3990865	22.53594471	0
-774	X08Y17	66035	78070	79129	2761526	597.4505574	620.4405574	28.77074459	0
-775	X09Y17	66035	78070	82558	2761526	605.4192573	628.4092573	101.2163097	1
-776	X10Y17	66035	78070	16217475	85083	611.3723071	634.3623071	18.04486266	0
-777	X11Y17	66035	78070	547815	85083	557.3464862	580.3364862	16.07805238	0
-778	X12Y17	66035	78070	533707	85083	571.3621363	594.3521363	36.30799216	1
-779	X13Y17	66035	78070	79129	85083	567.4036072	590.3936072	237.2810334	1
-780	X14Y17	66035	78070	82558	85083	575.3723071	598.3623071	66.42718393	1
-781	X15Y17	66035	70106	16217475	77857	619.3410069	642.3310069	2535.96648	1
-782	X16Y17	66035	70106	547815	77857	565.3151861	588.3051861	2770.763854	1
-783	X17Y17	66035	70106	533707	77857	579.3308362	602.3208362	3045.263354	1
-784	X18Y17	66035	70106	79129	77857	575.3723071	598.3623071	10969.47453	1
-785	X19Y17	66035	70106	82558	77857	583.3410069	606.3310069	7257.099322	1
-786	X20Y17	66035	70106	16217475	1581890	628.3624707	651.3524707	742.5956587	1
-787	X21Y17	66035	70106	547815	1581890	574.3366498	597.3266498	1542.860449	1
-788	X22Y17	66035	70106	533707	1581890	588.3522999	611.3422999	1578.778234	1
-789	X23Y17	66035	70106	79129	1581890	584.3937708	607.3837708	4078.109786	1
-790	X24Y17	66035	70106	82558	1581890	592.3624707	615.3524707	6006.43055	1
-791	X25Y17	66035	70106	16217475	89857	603.3130779	626.3030779	1216.209011	1
-792	X26Y17	66035	70106	547815	89857	549.2872571	572.2772571	1448.713738	1
-793	X27Y17	66035	70106	533707	89857	563.3029072	586.2929072	1912.064603	1
-794	X28Y17	66035	70106	79129	89857	559.3443781	582.3343781	6686.700598	1
-795	X29Y17	66035	70106	82558	89857	567.3130779	590.3030779	5857.58571	1
-796	X30Y17	66035	70106	16217475	16211045	617.328728	640.318728	355.977006	1
-797	X31Y17	66035	70106	547815	16211045	563.3029072	586.2929072	372.4188288	1
-798	X32Y17	66035	70106	533707	16211045	577.3185572	600.3085572	438.4865739	1
-799	X33Y17	66035	70106	79129	16211045	573.3600281	596.3500281	2003.990718	1
-800	X34Y17	66035	70106	82558	16211045	581.328728	604.318728	1629.332681	1
-801	X35Y17	66035	70106	16217475	2762280	649.3515716	672.3415716	1015.677377	1
-802	X36Y17	66035	70106	547815	2762280	595.3257508	618.3157508	1054.714406	1
-803	X37Y17	66035	70106	533707	2762280	609.3414009	632.3314009	1737.035726	1
-804	X38Y17	66035	70106	79129	2762280	605.3828717	628.3728717	5653.350326	1
-805	X39Y17	66035	70106	82558	2762280	613.3515716	636.3415716	3742.784202	1
-806	X40Y17	66035	70106	16217475	7010602	633.356657	656.346657	2021.798135	1
-807	X41Y17	66035	70106	547815	7010602	579.3308362	602.3208362	1711.007581	1
-808	X42Y17	66035	70106	533707	7010602	593.3464862	616.3364862	3568.858032	1
-809	X43Y17	66035	70106	79129	7010602	589.3879571	612.3779571	7862.423486	1
-810	X44Y17	66035	70106	82558	7010602	597.356657	620.346657	4943.650899	1
-811	X45Y17	66035	70106	16217475	7010608	585.356657	608.346657	565.1104788	1
-812	X46Y17	66035	70106	547815	7010608	531.3308362	554.3208362	767.1894146	1
-813	X47Y17	66035	70106	533707	7010608	545.3464862	568.3364862	1246.789875	1
-814	X48Y17	66035	70106	79129	7010608	541.3879571	564.3779571	1095.348739	1
-815	X01Y18	66035	70106	82558	7010608	549.356657	572.346657	7304.474746	1
-816	X02Y18	66035	70106	16217475	78288	529.2940567	552.2840567	1333.144692	1
-817	X03Y18	66035	70106	547815	78288	475.2682359	498.2582359	2518.488735	1
-818	X04Y18	66035	70106	533707	78288	489.283886	512.273886	2769.193965	1
-819	X05Y18	66035	70106	79129	78288	485.3253569	508.3153569	3478.649604	1
-820	X06Y18	66035	70106	82558	78288	493.2940567	516.2840567	4009.658674	1
-821	X07Y18	66035	70106	16217475	2761810	614.3468206	637.3368206	931.5471511	1
-822	X08Y18	66035	70106	547815	2761810	560.3209998	583.3109998	1333.404907	1
-823	X09Y18	66035	70106	533707	2761810	574.3366498	597.3266498	1745.939411	1
-824	X10Y18	66035	70106	79129	2761810	570.3781207	593.3681207	2925.286643	1
-825	X11Y18	66035	70106	82558	2761810	578.3468206	601.3368206	2557.836549	1
-826	X12Y18	66035	70106	16217475	82035	586.3155205	609.3055205	1325.896278	1
-827	X13Y18	66035	70106	547815	82035	532.2896996	555.2796996	2446.291107	1
-828	X14Y18	66035	70106	533707	82035	546.3053497	569.2953497	3241.91832	1
-829	X15Y18	66035	70106	79129	82035	542.3468206	565.3368206	7180.778319	1
-830	X16Y18	66035	70106	82558	82035	550.3155205	573.3055205	7007.060543	1
-831	X17Y18	66035	70106	16217475	2761526	599.3723071	622.3623071	998.7377681	1
-832	X18Y18	66035	70106	547815	2761526	545.3464862	568.3364862	996.9468871	1
-833	X19Y18	66035	70106	533707	2761526	559.3621363	582.3521363	2643.814274	1
-834	X20Y18	66035	70106	79129	2761526	555.4036072	578.3936072	7128.933486	1
-835	X21Y18	66035	70106	82558	2761526	563.3723071	586.3623071	7115.55041	1
-836	X22Y18	66035	70106	16217475	85083	569.3253569	592.3153569	1572.341684	1
-837	X23Y18	66035	70106	547815	85083	515.299536	538.289536	2837.256969	1
-838	X24Y18	66035	70106	533707	85083	529.3151861	552.3051861	4754.46808	1
-839	X25Y18	66035	70106	79129	85083	525.356657	548.346657	8482.591523	1
-840	X26Y18	66035	70106	82558	85083	533.3253569	556.3153569	8580.610619	1
-841	X27Y18	66035	8063	16217475	77857	607.3410069	630.3310069	209.8337686	1
-842	X28Y18	66035	8063	547815	77857	553.3151861	576.3051861	237.7494969	1
-843	X29Y18	66035	8063	533707	77857	567.3308362	590.3208362	412.0871182	1
-844	X30Y18	66035	8063	79129	77857	563.3723071	586.3623071	2489.881179	1
-845	X31Y18	66035	8063	82558	77857	571.3410069	594.3310069	1504.991513	1
-846	X32Y18	66035	8063	16217475	1581890	616.3624707	639.3524707	193.6229524	1
-847	X33Y18	66035	8063	547815	1581890	562.3366498	585.3266498	137.6029993	1
-848	X34Y18	66035	8063	533707	1581890	576.3522999	599.3422999	269.3673889	1
-849	X35Y18	66035	8063	79129	1581890	572.3937708	595.3837708	1567.127773	1
-850	X36Y18	66035	8063	82558	1581890	580.3624707	603.3524707	1305.301853	1
-851	X37Y18	66035	8063	16217475	89857	591.3130779	614.3030779	134.3195815	1
-852	X38Y18	66035	8063	547815	89857	537.2872571	560.2772571	125.6191149	1
-853	X39Y18	66035	8063	533707	89857	551.3029072	574.2929072	204.8196429	1
-854	X40Y18	66035	8063	79129	89857	547.3443781	570.3343781	907.2608023	1
-855	X41Y18	66035	8063	82558	89857	555.3130779	578.3030779	657.8501098	1
-856	X42Y18	66035	8063	16217475	16211045	605.328728	628.318728	44.05526434	1
-857	X43Y18	66035	8063	547815	16211045	551.3029072	574.2929072	25.92061584	0
-858	X44Y18	66035	8063	533707	16211045	565.3185572	588.3085572	39.68341013	1
-859	X45Y18	66035	8063	79129	16211045	561.3600281	584.3500281	388.3611391	1
-860	X46Y18	66035	8063	82558	16211045	569.328728	592.318728	403.7400949	1
-861	X47Y18	66035	8063	16217475	2762280	637.3515716	660.3415716	128.9443218	1
-862	X48Y18	66035	8063	547815	2762280	583.3257508	606.3157508	67.99019925	1
-863	X01Y19	66035	8063	533707	2762280	597.3414009	620.3314009	326.0350662	1
-864	X02Y19	66035	8063	79129	2762280	593.3828717	616.3728717	1875.297905	1
-865	X03Y19	66035	8063	82558	2762280	601.3515716	624.3415716	1097.86501	1
-866	X04Y19	66035	8063	16217475	7010602	621.356657	644.346657	187.9050956	1
-867	X05Y19	66035	8063	547815	7010602	567.3308362	590.3208362	161.4801402	1
-868	X06Y19	66035	8063	533707	7010602	581.3464862	604.3364862	205.1633015	1
-869	X07Y19	66035	8063	79129	7010602	577.3879571	600.3779571	1323.570636	1
-870	X08Y19	66035	8063	82558	7010602	585.356657	608.346657	845.4569759	1
-871	X09Y19	66035	8063	16217475	7010608	573.356657	596.346657	67.32487145	1
-872	X10Y19	66035	8063	547815	7010608	519.3308362	542.3208362	78.90734417	1
-873	X11Y19	66035	8063	533707	7010608	533.3464862	556.3364862	225.4105303	1
-874	X12Y19	66035	8063	79129	7010608	529.3879571	552.3779571	1122.176088	1
-875	X13Y19	66035	8063	82558	7010608	537.356657	560.346657	684.357266	1
-876	X14Y19	66035	8063	16217475	78288	517.2940567	540.2840567	107.3992871	1
-877	X15Y19	66035	8063	547815	78288	463.2682359	486.2582359	242.1848621	1
-878	X16Y19	66035	8063	533707	78288	477.283886	500.273886	320.4108437	1
-879	X17Y19	66035	8063	79129	78288	473.3253569	496.3153569	982.0465814	1
-880	X18Y19	66035	8063	82558	78288	481.2940567	504.2840567	1285.234602	1
-881	X19Y19	66035	8063	16217475	2761810	602.3468206	625.3368206	235.5797561	1
-882	X20Y19	66035	8063	547815	2761810	548.3209998	571.3109998	202.5589634	1
-883	X21Y19	66035	8063	533707	2761810	562.3366498	585.3266498	299.5940467	1
-884	X22Y19	66035	8063	79129	2761810	558.3781207	581.3681207	1669.286092	1
-885	X23Y19	66035	8063	82558	2761810	566.3468206	589.3368206	2034.890138	1
-886	X24Y19	66035	8063	16217475	82035	574.3155205	597.3055205	315.5316794	1
-887	X25Y19	66035	8063	547815	82035	520.2896996	543.2796996	215.3520932	1
-888	X26Y19	66035	8063	533707	82035	534.3053497	557.2953497	453.4024737	1
-889	X27Y19	66035	8063	79129	82035	530.3468206	553.3368206	2744.572274	1
-890	X28Y19	66035	8063	82558	82035	538.3155205	561.3055205	1754.573257	1
-891	X29Y19	66035	8063	16217475	2761526	587.3723071	610.3623071	206.5278863	1
-892	X30Y19	66035	8063	547815	2761526	533.3464862	556.3364862	173.6106537	1
-893	X31Y19	66035	8063	533707	2761526	547.3621363	570.3521363	306.0500055	1
-894	X32Y19	66035	8063	79129	2761526	543.4036072	566.3936072	2318.72723	1
-895	X33Y19	66035	8063	82558	2761526	551.3723071	574.3623071	1740.594372	1
-896	X34Y19	66035	8063	16217475	85083	557.3253569	580.3153569	227.0020743	1
-897	X35Y19	66035	8063	547815	85083	503.299536	526.289536	165.0975844	1
-898	X36Y19	66035	8063	533707	85083	517.3151861	540.3051861	332.945297	1
-899	X37Y19	66035	8063	79129	85083	513.356657	536.346657	1781.469174	1
-900	X38Y19	66035	8063	82558	85083	521.3253569	544.3153569	1474.530912	1
-901	X39Y19	66036	11552	16217475	77857	627.2863845	650.2763845	150.8102395	1
-902	X40Y19	66036	11552	547815	77857	573.2605637	596.2505637	308.8600127	1
-903	X41Y19	66036	11552	533707	77857	587.2762138	610.2662138	452.4309158	1
-904	X42Y19	66036	11552	79129	77857	583.3176846	606.3076846	718.0770793	1
-905	X43Y19	66036	11552	82558	77857	591.2863845	614.2763845	600.9309927	1
-906	X44Y19	66036	11552	16217475	1581890	636.3078482	659.2978482	208.912382	1
-907	X45Y19	66036	11552	547815	1581890	582.2820274	605.2720274	231.7802062	1
-908	X46Y19	66036	11552	533707	1581890	596.2976775	619.2876775	274.5003668	1
-909	X47Y19	66036	11552	79129	1581890	592.3391484	615.3291484	2452.216295	1
-910	X48Y19	66036	11552	82558	1581890	600.3078482	623.2978482	1342.367129	1
-911	X01Y20	66036	11552	16217475	89857	611.2584555	634.2484555	127.4730831	1
-912	X02Y20	66036	11552	547815	89857	557.2326347	580.2226347	272.8593018	1
-913	X03Y20	66036	11552	533707	89857	571.2482848	594.2382848	459.4054424	1
-914	X04Y20	66036	11552	79129	89857	567.2897556	590.2797556	1002.492296	1
-915	X05Y20	66036	11552	82558	89857	575.2584555	598.2484555	612.8131805	1
-916	X06Y20	66036	11552	16217475	16211045	625.2741056	648.2641056	110.5597379	1
-917	X07Y20	66036	11552	547815	16211045	571.2482848	594.2382848	104.6130439	1
-918	X08Y20	66036	11552	533707	16211045	585.2639348	608.2539348	151.1887068	1
-919	X09Y20	66036	11552	79129	16211045	581.3054057	604.2954057	1459.868155	1
-920	X10Y20	66036	11552	82558	16211045	589.2741056	612.2641056	943.6828979	1
-921	X11Y20	66036	11552	16217475	2762280	657.2969492	680.2869492	260.3057079	1
-922	X12Y20	66036	11552	547815	2762280	603.2711284	626.2611284	411.1254789	1
-923	X13Y20	66036	11552	533707	2762280	617.2867784	640.2767784	689.6020643	1
-924	X14Y20	66036	11552	79129	2762280	613.3282493	636.3182493	3582.56432	1
-925	X15Y20	66036	11552	82558	2762280	621.2969492	644.2869492	2777.729243	1
-926	X16Y20	66036	11552	16217475	7010602	641.3020346	664.2920346	155.4518372	1
-927	X17Y20	66036	11552	547815	7010602	587.2762138	610.2662138	359.9377039	1
-928	X18Y20	66036	11552	533707	7010602	601.2918638	624.2818638	557.5220382	1
-929	X19Y20	66036	11552	79129	7010602	597.3333347	620.3233347	2529.232675	1
-930	X20Y20	66036	11552	82558	7010602	605.3020346	628.2920346	1810.205408	1
-931	X21Y20	66036	11552	16217475	7010608	593.3020346	616.2920346	126.498432	1
-932	X22Y20	66036	11552	547815	7010608	539.2762138	562.2662138	193.5069162	1
-933	X23Y20	66036	11552	533707	7010608	553.2918638	576.2818638	457.7111864	1
-934	X24Y20	66036	11552	79129	7010608	549.3333347	572.3233347	1450.837781	1
-935	X25Y20	66036	11552	82558	7010608	557.3020346	580.2920346	1173.248309	1
-936	X26Y20	66036	11552	16217475	78288	537.2394343	560.2294343	188.5114028	1
-937	X27Y20	66036	11552	547815	78288	483.2136135	506.2036135	383.1495927	1
-938	X28Y20	66036	11552	533707	78288	497.2292636	520.2192636	712.2398772	1
-939	X29Y20	66036	11552	79129	78288	493.2707345	516.2607345	1779.757821	1
-940	X30Y20	66036	11552	82558	78288	501.2394343	524.2294343	1274.476034	1
-941	X31Y20	66036	11552	16217475	2761810	622.2921982	645.2821982	576.752776	1
-942	X32Y20	66036	11552	547815	2761810	568.2663774	591.2563774	462.0552399	1
-943	X33Y20	66036	11552	533707	2761810	582.2820274	605.2720274	661.232665	1
-944	X34Y20	66036	11552	79129	2761810	578.3234983	601.3134983	3413.632519	1
-945	X35Y20	66036	11552	82558	2761810	586.2921982	609.2821982	2176.170021	1
-946	X36Y20	66036	11552	16217475	82035	594.260898	617.250898	220.4492052	1
-947	X37Y20	66036	11552	547815	82035	540.2350772	563.2250772	614.6976134	1
-948	X38Y20	66036	11552	533707	82035	554.2507273	577.2407273	696.212433	1
-949	X39Y20	66036	11552	79129	82035	550.2921982	573.2821982	2450.681265	1
-950	X40Y20	66036	11552	82558	82035	558.260898	581.250898	1764.581818	1
-951	X41Y20	66036	11552	16217475	2761526	607.3176846	630.3076846	111.8344299	1
-952	X42Y20	66036	11552	547815	2761526	553.2918638	576.2818638	177.5043884	1
-953	X43Y20	66036	11552	533707	2761526	567.3075139	590.2975139	371.0604387	1
-954	X44Y20	66036	11552	79129	2761526	563.3489848	586.3389848	2655.366176	1
-955	X45Y20	66036	11552	82558	2761526	571.3176846	594.3076846	2333.907701	1
-956	X46Y20	66036	11552	16217475	85083	577.2707345	600.2607345	183.5480912	1
-957	X47Y20	66036	11552	547815	85083	523.2449136	546.2349136	271.9249824	1
-958	X48Y20	66036	11552	533707	85083	537.2605637	560.2505637	372.7704436	1
-959	X01Y21	66036	11552	79129	85083	533.3020346	556.2920346	5846.649543	1
-960	X02Y21	66036	11552	82558	85083	541.2707345	564.2607345	3981.673799	1
-961	X03Y21	66036	16275	16217475	77857	653.3020346	676.2920346	385.4511946	1
-962	X04Y21	66036	16275	547815	77857	599.2762138	622.2662138	1067.347883	1
-963	X05Y21	66036	16275	533707	77857	613.2918638	636.2818638	1012.519197	1
-964	X06Y21	66036	16275	79129	77857	609.3333347	632.3233347	2328.79158	1
-965	X07Y21	66036	16275	82558	77857	617.3020346	640.2920346	1289.125187	1
-966	X08Y21	66036	16275	16217475	1581890	662.3234983	685.3134983	470.065738	1
-967	X09Y21	66036	16275	547815	1581890	608.2976775	631.2876775	802.3568436	1
-968	X10Y21	66036	16275	533707	1581890	622.3133275	645.3033275	1569.669126	1
-969	X11Y21	66036	16275	79129	1581890	618.3547984	641.3447984	1785.752706	1
-970	X12Y21	66036	16275	82558	1581890	626.3234983	649.3134983	1116.251304	1
-971	X13Y21	66036	16275	16217475	89857	637.2741056	660.2641056	162.8603893	1
-972	X14Y21	66036	16275	547815	89857	583.2482848	606.2382848	426.4702951	1
-973	X15Y21	66036	16275	533707	89857	597.2639348	620.2539348	526.9634452	1
-974	X16Y21	66036	16275	79129	89857	593.3054057	616.2954057	872.6395876	1
-975	X17Y21	66036	16275	82558	89857	601.2741056	624.2641056	620.8639879	1
-976	X18Y21	66036	16275	16217475	16211045	651.2897556	674.2797556	85.13194587	1
-977	X19Y21	66036	16275	547815	16211045	597.2639348	620.2539348	175.7999799	1
-978	X20Y21	66036	16275	533707	16211045	611.2795849	634.2695849	237.6888569	1
-979	X21Y21	66036	16275	79129	16211045	607.3210558	630.3110558	846.3070808	1
-980	X22Y21	66036	16275	82558	16211045	615.2897556	638.2797556	671.1885848	1
-981	X23Y21	66036	16275	16217475	2762280	683.3125993	706.3025993	322.2210581	1
-982	X24Y21	66036	16275	547815	2762280	629.2867784	652.2767784	959.6287266	1
-983	X25Y21	66036	16275	533707	2762280	643.3024285	666.2924285	1289.600498	1
-984	X26Y21	66036	16275	79129	2762280	639.3438994	662.3338994	2274.539101	1
-985	X27Y21	66036	16275	82558	2762280	647.3125993	670.3025993	1715.081536	1
-986	X28Y21	66036	16275	16217475	7010602	667.3176846	690.3076846	356.434191	1
-987	X29Y21	66036	16275	547815	7010602	613.2918638	636.2818638	859.269556	1
-988	X30Y21	66036	16275	533707	7010602	627.3075139	650.2975139	1305.49806	1
-989	X31Y21	66036	16275	79129	7010602	623.3489848	646.3389848	1811.807378	1
-990	X32Y21	66036	16275	82558	7010602	631.3176846	654.3076846	1399.453846	1
-991	X33Y21	66036	16275	16217475	7010608	619.3176846	642.3076846	107.0673719	1
-992	X34Y21	66036	16275	547815	7010608	565.2918638	588.2818638	260.3679476	1
-993	X35Y21	66036	16275	533707	7010608	579.3075139	602.2975139	310.4373011	1
-994	X36Y21	66036	16275	79129	7010608	575.3489848	598.3389848	441.8287761	1
-995	X37Y21	66036	16275	82558	7010608	583.3176846	606.3076846	384.9082314	1
-996	X38Y21	66036	16275	16217475	78288	563.2550844	586.2450844	115.7152242	1
-997	X39Y21	66036	16275	547815	78288	509.2292636	532.2192636	403.8555	1
-998	X40Y21	66036	16275	533707	78288	523.2449136	546.2349136	718.3146221	1
-999	X41Y21	66036	16275	79129	78288	519.2863845	542.2763845	556.9228106	1
-1000	X42Y21	66036	16275	82558	78288	527.2550844	550.2450844	712.3355798	1
-1001	X43Y21	66036	16275	16217475	2761810	648.3078482	671.2978482	296.0275728	1
-1002	X44Y21	66036	16275	547815	2761810	594.2820274	617.2720274	688.3185319	1
-1003	X45Y21	66036	16275	533707	2761810	608.2976775	631.2876775	703.0096093	1
-1004	X46Y21	66036	16275	79129	2761810	604.3391484	627.3291484	2708.777028	1
-1005	X47Y21	66036	16275	82558	2761810	612.3078482	635.2978482	2056.705607	1
-1006	X48Y21	66036	16275	16217475	82035	620.2765481	643.2665481	420.7551746	1
-1007	X01Y22	66036	16275	547815	82035	566.2507273	589.2407273	1859.856609	1
-1008	X02Y22	66036	16275	533707	82035	580.2663774	603.2563774	1641.964694	1
-1009	X03Y22	66036	16275	79129	82035	576.3078482	599.2978482	2971.898565	1
-1010	X04Y22	66036	16275	82558	82035	584.2765481	607.2665481	3173.001619	1
-1011	X05Y22	66036	16275	16217475	2761526	633.3333347	656.3233347	274.0121909	1
-1012	X06Y22	66036	16275	547815	2761526	579.3075139	602.2975139	471.1505393	1
-1013	X07Y22	66036	16275	533707	2761526	593.323164	616.313164	823.0095849	1
-1014	X08Y22	66036	16275	79129	2761526	589.3646348	612.3546348	2142.551687	1
-1015	X09Y22	66036	16275	82558	2761526	597.3333347	620.3233347	1579.688931	1
-1016	X10Y22	66036	16275	16217475	85083	603.2863845	626.2763845	418.6338513	1
-1017	X11Y22	66036	16275	547815	85083	549.2605637	572.2505637	810.7708397	1
-1018	X12Y22	66036	16275	533707	85083	563.2762138	586.2662138	1705.824889	1
-1019	X13Y22	66036	16275	79129	85083	559.3176846	582.3076846	2625.713163	1
-1020	X14Y22	66036	16275	82558	85083	567.2863845	590.2763845	2266.261351	1
-1021	X15Y22	66036	78070	16217475	77857	681.3333347	704.3233347	6.419378985	0
-1022	X16Y22	66036	78070	547815	77857	627.3075139	650.2975139	23.52184836	0
-1023	X17Y22	66036	78070	533707	77857	641.323164	664.313164	39.16947758	1
-1024	X18Y22	66036	78070	79129	77857	637.3646348	660.3546348	55.08446418	1
-1025	X19Y22	66036	78070	82558	77857	645.3333347	668.3233347	99.52486963	1
-1026	X20Y22	66036	78070	16217475	1581890	690.3547984	713.3447984	3.535777448	0
-1027	X21Y22	66036	78070	547815	1581890	636.3289776	659.3189776	52.69403943	1
-1028	X22Y22	66036	78070	533707	1581890	650.3446277	673.3346277	42.73711584	1
-1029	X23Y22	66036	78070	79129	1581890	646.3860986	669.3760986	179.0669167	1
-1030	X24Y22	66036	78070	82558	1581890	654.3547984	677.3447984	129.2412614	1
-1031	X25Y22	66036	78070	16217475	89857	665.3054057	688.2954057	8.448741091	0
-1032	X26Y22	66036	78070	547815	89857	611.2795849	634.2695849	24.09489417	0
-1033	X27Y22	66036	78070	533707	89857	625.295235	648.285235	958.1784901	1
-1034	X28Y22	66036	78070	79129	89857	621.3367058	644.3267058	59.21702063	1
-1035	X29Y22	66036	78070	82558	89857	629.3054057	652.2954057	69.33086688	1
-1036	X30Y22	66036	78070	16217475	16211045	679.3210558	702.3110558	5.333109759	0
-1037	X31Y22	66036	78070	547815	16211045	625.295235	648.285235	1091.116019	1
-1038	X32Y22	66036	78070	533707	16211045	639.310885	662.300885	18.74605069	0
-1039	X33Y22	66036	78070	79129	16211045	635.3523559	658.3423559	61.39753952	1
-1040	X34Y22	66036	78070	82558	16211045	643.3210558	666.3110558	10.5685292	0
-1041	X35Y22	66036	78070	16217475	2762280	711.3438994	734.3338994	7.050572246	0
-1042	X36Y22	66036	78070	547815	2762280	657.3180786	680.3080786	24.36868721	0
-1043	X37Y22	66036	78070	533707	2762280	671.3337286	694.3237286	10.5815384	0
-1044	X38Y22	66036	78070	79129	2762280	667.3751995	690.3651995	38.80239481	1
-1045	X39Y22	66036	78070	82558	2762280	675.3438994	698.3338994	34.02865937	1
-1046	X40Y22	66036	78070	16217475	7010602	695.3489848	718.3389848	4.15728285	0
-1047	X41Y22	66036	78070	547815	7010602	641.323164	664.313164	17.1856286	0
-1048	X42Y22	66036	78070	533707	7010602	655.338814	678.328814	9.336274322	0
-1049	X43Y22	66036	78070	79129	7010602	651.3802849	674.3702849	76.10018918	1
-1050	X44Y22	66036	78070	82558	7010602	659.3489848	682.3389848	38.53554681	1
-1051	X45Y22	66036	78070	16217475	7010608	647.3489848	670.3389848	5.576261861	0
-1052	X46Y22	66036	78070	547815	7010608	593.323164	616.313164	50.93995558	1
-1053	X47Y22	66036	78070	533707	7010608	607.338814	630.328814	26.99466735	0
-1054	X48Y22	66036	78070	79129	7010608	603.3802849	626.3702849	48.99769217	1
-1055	X01Y23	66036	78070	82558	7010608	611.3489848	634.3389848	13.32217137	0
-1056	X02Y23	66036	78070	16217475	78288	591.2863845	614.2763845	31.70007308	1
-1057	X03Y23	66036	78070	547815	78288	537.2605637	560.2505637	21.69089484	0
-1058	X04Y23	66036	78070	533707	78288	551.2762138	574.2662138	8.916367962	0
-1059	X05Y23	66036	78070	79129	78288	547.3176846	570.3076846	42.63663966	1
-1060	X06Y23	66036	78070	82558	78288	555.2863845	578.2763845	15.62272165	0
-1061	X07Y23	66036	78070	16217475	2761810	676.3391484	699.3291484	7.976737252	0
-1062	X08Y23	66036	78070	547815	2761810	622.3133275	645.3033275	21.77850117	0
-1063	X09Y23	66036	78070	533707	2761810	636.3289776	659.3189776	9.327866915	0
-1064	X10Y23	66036	78070	79129	2761810	632.3704485	655.3604485	194.3288658	1
-1065	X11Y23	66036	78070	82558	2761810	640.3391484	663.3291484	140.234339	1
-1066	X12Y23	66036	78070	16217475	82035	648.3078482	671.2978482	3.750582489	0
-1067	X13Y23	66036	78070	547815	82035	594.2820274	617.2720274	26.77031119	0
-1068	X14Y23	66036	78070	533707	82035	608.2976775	631.2876775	16.77821633	0
-1069	X15Y23	66036	78070	79129	82035	604.3391484	627.3291484	245.6047997	1
-1070	X16Y23	66036	78070	82558	82035	612.3078482	635.2978482	41.5236327	1
-1071	X17Y23	66036	78070	16217475	2761526	661.3646348	684.3546348	6.117550209	0
-1072	X18Y23	66036	78070	547815	2761526	607.338814	630.328814	61.9913339	1
-1073	X19Y23	66036	78070	533707	2761526	621.3544641	644.3444641	8.638617622	0
-1074	X20Y23	66036	78070	79129	2761526	617.395935	640.385935	11.56600201	0
-1075	X21Y23	66036	78070	82558	2761526	625.3646348	648.3546348	27.48285692	0
-1076	X22Y23	66036	78070	16217475	85083	631.3176846	654.3076846	5.674271261	0
-1077	X23Y23	66036	78070	547815	85083	577.2918638	600.2818638	20.6549325	0
-1078	X24Y23	66036	78070	533707	85083	591.3075139	614.2975139	23.93277305	0
-1079	X25Y23	66036	78070	79129	85083	587.3489848	610.3389848	58.11954209	1
-1080	X26Y23	66036	78070	82558	85083	595.3176846	618.3076846	27.66405843	0
-1081	X27Y23	66036	70106	16217475	77857	639.2863845	662.2763845	1803.32701	1
-1082	X28Y23	66036	70106	547815	77857	585.2605637	608.2505637	4358.415616	1
-1083	X29Y23	66036	70106	533707	77857	599.2762138	622.2662138	5503.686113	1
-1084	X30Y23	66036	70106	79129	77857	595.3176846	618.3076846	11947.35988	1
-1085	X31Y23	66036	70106	82558	77857	603.2863845	626.2763845	7430.052365	1
-1086	X32Y23	66036	70106	16217475	1581890	648.3078482	671.2978482	1938.419995	1
-1087	X33Y23	66036	70106	547815	1581890	594.2820274	617.2720274	4192.129299	1
-1088	X34Y23	66036	70106	533707	1581890	608.2976775	631.2876775	5547.639854	1
-1089	X35Y23	66036	70106	79129	1581890	604.3391484	627.3291484	9448.024279	1
-1090	X36Y23	66036	70106	82558	1581890	612.3078482	635.2978482	8073.477276	1
-1091	X37Y23	66036	70106	16217475	89857	623.2584555	646.2484555	424.9027296	1
-1092	X38Y23	66036	70106	547815	89857	569.2326347	592.2226347	2551.203641	1
-1093	X39Y23	66036	70106	533707	89857	583.2482848	606.2382848	2543.100281	1
-1094	X40Y23	66036	70106	79129	89857	579.2897556	602.2797556	4291.657332	1
-1095	X41Y23	66036	70106	82558	89857	587.2584555	610.2484555	2353.054088	1
-1096	X42Y23	66036	70106	16217475	16211045	637.2741056	660.2641056	112.8429436	1
-1097	X43Y23	66036	70106	547815	16211045	583.2482848	606.2382848	232.0568657	1
-1098	X44Y23	66036	70106	533707	16211045	597.2639348	620.2539348	782.9022109	1
-1099	X45Y23	66036	70106	79129	16211045	593.3054057	616.2954057	1454.696591	1
-1100	X46Y23	66036	70106	82558	16211045	601.2741056	624.2641056	1379.436894	1
-1101	X47Y23	66036	70106	16217475	2762280	669.2969492	692.2869492	1113.151814	1
-1102	X48Y23	66036	70106	547815	2762280	615.2711284	638.2611284	2652.508618	1
-1103	X01Y24	66036	70106	533707	2762280	629.2867784	652.2767784	4324.369601	1
-1104	X02Y24	66036	70106	79129	2762280	625.3282493	648.3182493	10206.95035	1
-1105	X03Y24	66036	70106	82558	2762280	633.2969492	656.2869492	6677.278009	1
-1106	X04Y24	66036	70106	16217475	7010602	653.3020346	676.2920346	1019.437884	1
-1107	X05Y24	66036	70106	547815	7010602	599.2762138	622.2662138	2678.893692	1
-1108	X06Y24	66036	70106	533707	7010602	613.2918638	636.2818638	3269.781793	1
-1109	X07Y24	66036	70106	79129	7010602	609.3333347	632.3233347	5941.911998	1
-1110	X08Y24	66036	70106	82558	7010602	617.3020346	640.2920346	4132.73104	1
-1111	X09Y24	66036	70106	16217475	7010608	605.3020346	628.2920346	297.9831349	1
-1112	X10Y24	66036	70106	547815	7010608	551.2762138	574.2662138	951.1815891	1
-1113	X11Y24	66036	70106	533707	7010608	565.2918638	588.2818638	5212.567634	1
-1114	X12Y24	66036	70106	79129	7010608	561.3333347	584.3233347	5121.780176	1
-1115	X13Y24	66036	70106	82558	7010608	569.3020346	592.2920346	4664.11072	1
-1116	X14Y24	66036	70106	16217475	78288	549.2394343	572.2294343	532.9704148	1
-1117	X15Y24	66036	70106	547815	78288	495.2136135	518.2036135	2554.99933	1
-1118	X16Y24	66036	70106	533707	78288	509.2292636	532.2192636	3003.313114	1
-1119	X17Y24	66036	70106	79129	78288	505.2707345	528.2607345	4306.881776	1
-1120	X18Y24	66036	70106	82558	78288	513.2394343	536.2294343	5029.358577	1
-1121	X19Y24	66036	70106	16217475	2761810	634.2921982	657.2821982	1676.268592	1
-1122	X20Y24	66036	70106	547815	2761810	580.2663774	603.2563774	2981.934044	1
-1123	X21Y24	66036	70106	533707	2761810	594.2820274	617.2720274	4140.322533	1
-1124	X22Y24	66036	70106	79129	2761810	590.3234983	613.3134983	10560.15986	1
-1125	X23Y24	66036	70106	82558	2761810	598.2921982	621.2821982	11014.7379	1
-1126	X24Y24	66036	70106	16217475	82035	606.260898	629.250898	2192.963989	1
-1127	X25Y24	66036	70106	547815	82035	552.2350772	575.2250772	6803.187518	1
-1128	X26Y24	66036	70106	533707	82035	566.2507273	589.2407273	7398.931187	1
-1129	X27Y24	66036	70106	79129	82035	562.2921982	585.2821982	12672.58276	1
-1130	X28Y24	66036	70106	82558	82035	570.260898	593.250898	9557.881706	1
-1131	X29Y24	66036	70106	16217475	2761526	619.3176846	642.3076846	1169.852111	1
-1132	X30Y24	66036	70106	547815	2761526	565.2918638	588.2818638	3007.757179	1
-1133	X31Y24	66036	70106	533707	2761526	579.3075139	602.2975139	3897.827878	1
-1134	X32Y24	66036	70106	79129	2761526	575.3489848	598.3389848	9357.866598	1
-1135	X33Y24	66036	70106	82558	2761526	583.3176846	606.3076846	7486.977941	1
-1136	X34Y24	66036	70106	16217475	85083	589.2707345	612.2607345	991.4548977	1
-1137	X35Y24	66036	70106	547815	85083	535.2449136	558.2349136	3499.128219	1
-1138	X36Y24	66036	70106	533707	85083	549.2605637	572.2505637	2657.062796	1
-1139	X37Y24	66036	70106	79129	85083	545.3020346	568.2920346	2735.788144	1
-1140	X38Y24	66036	70106	82558	85083	553.2707345	576.2607345	4560.173857	1
-1141	X39Y24	66036	8063	16217475	77857	627.2863845	650.2763845	11.25763236	0
-1142	X40Y24	66036	8063	547815	77857	573.2605637	596.2505637	41.3709446	1
-1143	X41Y24	66036	8063	533707	77857	587.2762138	610.2662138	60.47093183	1
-1144	X42Y24	66036	8063	79129	77857	583.3176846	606.3076846	165.0701007	1
-1145	X43Y24	66036	8063	82558	77857	591.2863845	614.2763845	162.3029749	1
-1146	X44Y24	66036	8063	16217475	1581890	636.3078482	659.2978482	50.10176518	1
-1147	X45Y24	66036	8063	547815	1581890	582.2820274	605.2720274	57.30748645	1
-1148	X46Y24	66036	8063	533707	1581890	596.2976775	619.2876775	124.0106099	1
-1149	X47Y24	66036	8063	79129	1581890	592.3391484	615.3291484	491.0480035	1
-1150	X48Y24	66036	8063	82558	1581890	600.3078482	623.2978482	355.1972852	1
-1151	X01Y25	66036	8063	16217475	89857	611.2584555	634.2484555	31.00948662	0
-1152	X02Y25	66036	8063	547815	89857	557.2326347	580.2226347	300.0081792	1
-1153	X03Y25	66036	8063	533707	89857	571.2482848	594.2382848	140.3885307	1
-1154	X04Y25	66036	8063	79129	89857	567.2897556	590.2797556	250.1880149	1
-1155	X05Y25	66036	8063	82558	89857	575.2584555	598.2484555	193.3691436	1
-1156	X06Y25	66036	8063	16217475	16211045	625.2741056	648.2641056	30.51366074	0
-1157	X07Y25	66036	8063	547815	16211045	571.2482848	594.2382848	41.84102537	1
-1158	X08Y25	66036	8063	533707	16211045	585.2639348	608.2539348	56.66339919	1
-1159	X09Y25	66036	8063	79129	16211045	581.3054057	604.2954057	262.2693177	1
-1160	X10Y25	66036	8063	82558	16211045	589.2741056	612.2641056	152.2554723	1
-1161	X11Y25	66036	8063	16217475	2762280	657.2969492	680.2869492	32.05741262	1
-1162	X12Y25	66036	8063	547815	2762280	603.2711284	626.2611284	75.6482718	1
-1163	X13Y25	66036	8063	533707	2762280	617.2867784	640.2767784	184.5518738	1
-1164	X14Y25	66036	8063	79129	2762280	613.3282493	636.3182493	773.609768	1
-1165	X15Y25	66036	8063	82558	2762280	621.2969492	644.2869492	522.5875861	1
-1166	X16Y25	66036	8063	16217475	7010602	641.3020346	664.2920346	30.60523856	0
-1167	X17Y25	66036	8063	547815	7010602	587.2762138	610.2662138	83.36814381	1
-1168	X18Y25	66036	8063	533707	7010602	601.2918638	624.2818638	116.3029814	1
-1169	X19Y25	66036	8063	79129	7010602	597.3333347	620.3233347	451.1156789	1
-1170	X20Y25	66036	8063	82558	7010602	605.3020346	628.2920346	268.1208289	1
-1171	X21Y25	66036	8063	16217475	7010608	593.3020346	616.2920346	16.20009105	0
-1172	X22Y25	66036	8063	547815	7010608	539.2762138	562.2662138	41.50918066	1
-1173	X23Y25	66036	8063	533707	7010608	553.2918638	576.2818638	67.53484149	1
-1174	X24Y25	66036	8063	79129	7010608	549.3333347	572.3233347	300.5391759	1
-1175	X25Y25	66036	8063	82558	7010608	557.3020346	580.2920346	164.5396071	1
-1176	X26Y25	66036	8063	16217475	78288	537.2394343	560.2294343	24.70067397	0
-1177	X27Y25	66036	8063	547815	78288	483.2136135	506.2036135	126.0500573	1
-1178	X28Y25	66036	8063	533707	78288	497.2292636	520.2192636	208.4300899	1
-1179	X29Y25	66036	8063	79129	78288	493.2707345	516.2607345	373.5370839	1
-1180	X30Y25	66036	8063	82558	78288	501.2394343	524.2294343	259.8100911	1
-1181	X31Y25	66036	8063	16217475	2761810	622.2921982	645.2821982	151.1208971	1
-1182	X32Y25	66036	8063	547815	2761810	568.2663774	591.2563774	261.981216	1
-1183	X33Y25	66036	8063	533707	2761810	582.2820274	605.2720274	377.3185881	1
-1184	X34Y25	66036	8063	79129	2761810	578.3234983	601.3134983	2575.15972	1
-1185	X35Y25	66036	8063	82558	2761810	586.2921982	609.2821982	1216.799692	1
-1186	X36Y25	66036	8063	16217475	82035	594.260898	617.250898	46.96945646	1
-1187	X37Y25	66036	8063	547815	82035	540.2350772	563.2250772	204.1547261	1
-1188	X38Y25	66036	8063	533707	82035	554.2507273	577.2407273	295.5302978	1
-1189	X39Y25	66036	8063	79129	82035	550.2921982	573.2821982	826.0205935	1
-1190	X40Y25	66036	8063	82558	82035	558.260898	581.250898	657.3366881	1
-1191	X41Y25	66036	8063	16217475	2761526	607.3176846	630.3076846	35.30384482	1
-1192	X42Y25	66036	8063	547815	2761526	553.2918638	576.2818638	113.0628624	1
-1193	X43Y25	66036	8063	533707	2761526	567.3075139	590.2975139	163.585485	1
-1194	X44Y25	66036	8063	79129	2761526	563.3489848	586.3389848	1016.002673	1
-1195	X45Y25	66036	8063	82558	2761526	571.3176846	594.3076846	601.5115114	1
-1196	X46Y25	66036	8063	16217475	85083	577.2707345	600.2607345	206.9232159	1
-1197	X47Y25	66036	8063	547815	85083	523.2449136	546.2349136	105.2105419	1
-1198	X48Y25	66036	8063	533707	85083	537.2605637	560.2505637	252.4734708	1
-1199	X01Y26	66036	8063	79129	85083	533.3020346	556.2920346	1584.087104	1
-1200	X02Y26	66036	8063	82558	85083	541.2707345	564.2607345	1208.920211	1
-1201	X03Y26	75452	11552	16217475	77857	623.3359216	646.3259216	1132.217923	1
-1202	X04Y26	75452	11552	547815	77857	569.3101007	592.3001007	408.6293004	1
-1203	X05Y26	75452	11552	533707	77857	583.3257508	606.3157508	617.5690626	1
-1204	X06Y26	75452	11552	79129	77857	579.3672217	602.3572217	7612.623212	1
-1205	X07Y26	75452	11552	82558	77857	587.3359216	610.3259216	3129.923164	1
-1206	X08Y26	75452	11552	16217475	1581890	632.3573853	655.3473853	753.130549	1
-1207	X09Y26	75452	11552	547815	1581890	578.3315645	601.3215645	249.2363258	1
-1208	X10Y26	75452	11552	533707	1581890	592.3472145	615.3372145	505.509386	1
-1209	X11Y26	75452	11552	79129	1581890	588.3886854	611.3786854	6475.467546	1
-1210	X12Y26	75452	11552	82558	1581890	596.3573853	619.3473853	4351.3373	1
-1211	X13Y26	75452	11552	16217475	89857	607.3079926	630.2979926	616.574622	1
-1212	X14Y26	75452	11552	547815	89857	553.2821717	576.2721717	383.1354282	1
-1213	X15Y26	75452	11552	533707	89857	567.2978218	590.2878218	352.2305	1
-1214	X16Y26	75452	11552	79129	89857	563.3392927	586.3292927	5538.979689	1
-1215	X17Y26	75452	11552	82558	89857	571.3079926	594.2979926	1688.567509	1
-1216	X18Y26	75452	11552	16217475	16211045	621.3236426	644.3136426	304.6165747	1
-1217	X19Y26	75452	11552	547815	16211045	567.2978218	590.2878218	69.54434242	1
-1218	X20Y26	75452	11552	533707	16211045	581.3134719	604.3034719	144.8823641	1
-1219	X21Y26	75452	11552	79129	16211045	577.3549427	600.3449427	3177.757819	1
-1220	X22Y26	75452	11552	82558	16211045	585.3236426	608.3136426	2451.095926	1
-1221	X23Y26	75452	11552	16217475	2762280	653.3464862	676.3364862	1353.767686	1
-1222	X24Y26	75452	11552	547815	2762280	599.3206654	622.3106654	334.1175746	1
-1223	X25Y26	75452	11552	533707	2762280	613.3363155	636.3263155	754.6539377	1
-1224	X26Y26	75452	11552	79129	2762280	609.3777864	632.3677864	10179.06236	1
-1225	X27Y26	75452	11552	82558	2762280	617.3464862	640.3364862	9662.907065	1
-1226	X28Y26	75452	11552	16217475	7010602	637.3515716	660.3415716	940.2224856	1
-1227	X29Y26	75452	11552	547815	7010602	583.3257508	606.3157508	311.6283772	1
-1228	X30Y26	75452	11552	533707	7010602	597.3414009	620.3314009	770.7951134	1
-1229	X31Y26	75452	11552	79129	7010602	593.3828717	616.3728717	8282.859696	1
-1230	X32Y26	75452	11552	82558	7010602	601.3515716	624.3415716	4495.3161	1
-1231	X33Y26	75452	11552	16217475	7010608	589.3515716	612.3415716	364.4223016	1
-1232	X34Y26	75452	11552	547815	7010608	535.3257508	558.3157508	74.89092607	1
-1233	X35Y26	75452	11552	533707	7010608	549.3414009	572.3314009	108.1181638	1
-1234	X36Y26	75452	11552	79129	7010608	545.3828717	568.3728717	1560.094989	1
-1235	X37Y26	75452	11552	82558	7010608	553.3515716	576.3415716	1141.154189	1
-1236	X38Y26	75452	11552	16217475	78288	533.2889714	556.2789714	736.4270967	1
-1237	X39Y26	75452	11552	547815	78288	479.2631505	502.2531505	247.6919678	1
-1238	X40Y26	75452	11552	533707	78288	493.2788006	516.2688006	710.4386651	1
-1239	X41Y26	75452	11552	79129	78288	489.3202715	512.3102715	4308.492758	1
-1240	X42Y26	75452	11552	82558	78288	497.2889714	520.2789714	2783.67306	1
-1241	X43Y26	75452	11552	16217475	2761810	618.3417352	641.3317352	870.3440437	1
-1242	X44Y26	75452	11552	547815	2761810	564.3159144	587.3059144	279.1733009	1
-1243	X45Y26	75452	11552	533707	2761810	578.3315645	601.3215645	385.5617454	1
-1244	X46Y26	75452	11552	79129	2761810	574.3730353	597.3630353	3222.284126	1
-1245	X47Y26	75452	11552	82558	2761810	582.3417352	605.3317352	1613.533326	1
-1246	X48Y26	75452	11552	16217475	82035	590.3104351	613.3004351	1042.833037	1
-1247	X01Y27	75452	11552	547815	82035	536.2846143	559.2746143	552.8995325	1
-1248	X02Y27	75452	11552	533707	82035	550.3002643	573.2902643	661.1768781	1
-1249	X03Y27	75452	11552	79129	82035	546.3417352	569.3317352	9796.844187	1
-1250	X04Y27	75452	11552	82558	82035	554.3104351	577.3004351	6715.763431	1
-1251	X05Y27	75452	11552	16217475	2761526	603.3672217	626.3572217	877.6798579	1
-1252	X06Y27	75452	11552	547815	2761526	549.3414009	572.3314009	127.1596913	1
-1253	X07Y27	75452	11552	533707	2761526	563.3570509	586.3470509	228.4629408	1
-1254	X08Y27	75452	11552	79129	2761526	559.3985218	582.3885218	8232.663406	1
-1255	X09Y27	75452	11552	82558	2761526	567.3672217	590.3572217	4998.969941	1
-1256	X10Y27	75452	11552	16217475	85083	573.3202715	596.3102715	1694.207311	1
-1257	X11Y27	75452	11552	547815	85083	519.2944507	542.2844507	334.6236212	1
-1258	X12Y27	75452	11552	533707	85083	533.3101007	556.3001007	648.6525191	1
-1259	X13Y27	75452	11552	79129	85083	529.3515716	552.3415716	14336.63565	1
-1260	X14Y27	75452	11552	82558	85083	537.3202715	560.3102715	11361.35381	1
-1261	X15Y27	75452	16275	16217475	77857	649.3515716	672.3415716	805.251431	1
-1262	X16Y27	75452	16275	547815	77857	595.3257508	618.3157508	476.7311017	1
-1263	X17Y27	75452	16275	533707	77857	609.3414009	632.3314009	1131.506411	1
-1264	X18Y27	75452	16275	79129	77857	605.3828717	628.3728717	3985.962777	1
-1265	X19Y27	75452	16275	82558	77857	613.3515716	636.3415716	3820.042363	1
-1266	X20Y27	75452	16275	16217475	1581890	658.3730353	681.3630353	1112.396487	1
-1267	X21Y27	75452	16275	547815	1581890	604.3472145	627.3372145	595.77515	1
-1268	X22Y27	75452	16275	533707	1581890	618.3628646	641.3528646	805.9251618	1
-1269	X23Y27	75452	16275	79129	1581890	614.4043355	637.3943355	4762.573605	1
-1270	X24Y27	75452	16275	82558	1581890	622.3730353	645.3630353	4337.602015	1
-1271	X25Y27	75452	16275	16217475	89857	633.3236426	656.3136426	673.0578985	1
-1272	X26Y27	75452	16275	547815	89857	579.2978218	602.2878218	441.8681472	1
-1273	X27Y27	75452	16275	533707	89857	593.3134719	616.3034719	641.2209636	1
-1274	X28Y27	75452	16275	79129	89857	589.3549427	612.3449427	2644.153949	1
-1275	X29Y27	75452	16275	82558	89857	597.3236426	620.3136426	1971.750589	1
-1276	X30Y27	75452	16275	16217475	16211045	647.3392927	670.3292927	167.6057373	1
-1277	X31Y27	75452	16275	547815	16211045	593.3134719	616.3034719	67.68433379	1
-1278	X32Y27	75452	16275	533707	16211045	607.3291219	630.3191219	127.5652109	1
-1279	X33Y27	75452	16275	79129	16211045	603.3705928	626.3605928	937.5553906	1
-1280	X34Y27	75452	16275	82558	16211045	611.3392927	634.3292927	1211.301466	1
-1281	X35Y27	75452	16275	16217475	2762280	679.3621363	702.3521363	740.1282073	1
-1282	X36Y27	75452	16275	547815	2762280	625.3363155	648.3263155	246.1691074	1
-1283	X37Y27	75452	16275	533707	2762280	639.3519655	662.3419655	540.8221185	1
-1284	X38Y27	75452	16275	79129	2762280	635.3934364	658.3834364	2665.286459	1
-1285	X39Y27	75452	16275	82558	2762280	643.3621363	666.3521363	2873.624509	1
-1286	X40Y27	75452	16275	16217475	7010602	663.3672217	686.3572217	369.1138499	1
-1287	X41Y27	75452	16275	547815	7010602	609.3414009	632.3314009	365.5821989	1
-1288	X42Y27	75452	16275	533707	7010602	623.3570509	646.3470509	601.6892163	1
-1289	X43Y27	75452	16275	79129	7010602	619.3985218	642.3885218	2658.625765	1
-1290	X44Y27	75452	16275	82558	7010602	627.3672217	650.3572217	2130.671496	1
-1291	X45Y27	75452	16275	16217475	7010608	615.3672217	638.3572217	251.6997295	1
-1292	X46Y27	75452	16275	547815	7010608	561.3414009	584.3314009	97.14822166	1
-1293	X47Y27	75452	16275	533707	7010608	575.3570509	598.3470509	277.5782226	1
-1294	X48Y27	75452	16275	79129	7010608	571.3985218	594.3885218	1501.924696	1
-1295	X01Y28	75452	16275	82558	7010608	579.3672217	602.3572217	2112.290927	1
-1296	X02Y28	75452	16275	16217475	78288	559.3046214	582.2946214	1789.668991	1
-1297	X03Y28	75452	16275	547815	78288	505.2788006	528.2688006	926.4602214	1
-1298	X04Y28	75452	16275	533707	78288	519.2944507	542.2844507	1164.458143	1
-1299	X05Y28	75452	16275	79129	78288	515.3359216	538.3259216	3430.302455	1
-1300	X06Y28	75452	16275	82558	78288	523.3046214	546.2946214	2828.075443	1
-1301	X07Y28	75452	16275	16217475	2761810	644.3573853	667.3473853	853.5910622	1
-1302	X08Y28	75452	16275	547815	2761810	590.3315645	613.3215645	303.0385412	1
-1303	X09Y28	75452	16275	533707	2761810	604.3472145	627.3372145	475.073063	1
-1304	X10Y28	75452	16275	79129	2761810	600.3886854	623.3786854	3257.734998	1
-1305	X11Y28	75452	16275	82558	2761810	608.3573853	631.3473853	2683.025614	1
-1306	X12Y28	75452	16275	16217475	82035	616.3260851	639.3160851	1155.824023	1
-1307	X13Y28	75452	16275	547815	82035	562.3002643	585.2902643	1125.036843	1
-1308	X14Y28	75452	16275	533707	82035	576.3159144	599.3059144	1293.428852	1
-1309	X15Y28	75452	16275	79129	82035	572.3573853	595.3473853	5725.055049	1
-1310	X16Y28	75452	16275	82558	82035	580.3260851	603.3160851	4586.762708	1
-1311	X17Y28	75452	16275	16217475	2761526	629.3828717	652.3728717	741.2945304	1
-1312	X18Y28	75452	16275	547815	2761526	575.3570509	598.3470509	194.5212824	1
-1313	X19Y28	75452	16275	533707	2761526	589.372701	612.362701	534.0649616	1
-1314	X20Y28	75452	16275	79129	2761526	585.4141719	608.4041719	4727.825248	1
-1315	X21Y28	75452	16275	82558	2761526	593.3828717	616.3728717	4198.990633	1
-1316	X22Y28	75452	16275	16217475	85083	599.3359216	622.3259216	1660.492628	1
-1317	X23Y28	75452	16275	547815	85083	545.3101007	568.3001007	678.42496	1
-1318	X24Y28	75452	16275	533707	85083	559.3257508	582.3157508	1424.097344	1
-1319	X25Y28	75452	16275	79129	85083	555.3672217	578.3572217	8358.688297	1
-1320	X26Y28	75452	16275	82558	85083	563.3359216	586.3259216	6961.076908	1
-1321	X27Y28	75452	78070	16217475	77857	677.3828717	700.3728717	51.29125122	1
-1322	X28Y28	75452	78070	547815	77857	623.3570509	646.3470509	71.70217087	1
-1323	X29Y28	75452	78070	533707	77857	637.372701	660.362701	104.1923982	1
-1324	X30Y28	75452	78070	79129	77857	633.4141719	656.4041719	361.9364393	1
-1325	X31Y28	75452	78070	82558	77857	641.3828717	664.3728717	336.5480824	1
-1326	X32Y28	75452	78070	16217475	1581890	686.4043355	709.3943355	34.01732267	1
-1327	X33Y28	75452	78070	547815	1581890	632.3785146	655.3685146	34.49335871	1
-1328	X34Y28	75452	78070	533707	1581890	646.3941647	669.3841647	53.08376471	1
-1329	X35Y28	75452	78070	79129	1581890	642.4356356	665.4256356	257.362585	1
-1330	X36Y28	75452	78070	82558	1581890	650.4043355	673.3943355	146.3708269	1
-1331	X37Y28	75452	78070	16217475	89857	661.3549427	684.3449427	9.449268188	0
-1332	X38Y28	75452	78070	547815	89857	607.3291219	630.3191219	16.93785057	0
-1333	X39Y28	75452	78070	533707	89857	621.344772	644.334772	20.24158193	0
-1334	X40Y28	75452	78070	79129	89857	617.3862429	640.3762429	134.5544279	1
-1335	X41Y28	75452	78070	82558	89857	625.3549427	648.3449427	83.68673833	1
-1336	X42Y28	75452	78070	16217475	16211045	675.3705928	698.3605928	11.06719499	0
-1337	X43Y28	75452	78070	547815	16211045	621.344772	644.334772	16.8034366	0
-1338	X44Y28	75452	78070	533707	16211045	635.3604221	658.3504221	24.27783354	0
-1339	X45Y28	75452	78070	79129	16211045	631.4018929	654.3918929	166.4602865	1
-1340	X46Y28	75452	78070	82558	16211045	639.3705928	662.3605928	117.8635351	1
-1341	X47Y28	75452	78070	16217475	2762280	707.3934364	730.3834364	50.70194753	1
-1342	X48Y28	75452	78070	547815	2762280	653.3676156	676.3576156	86.3963548	1
-1343	X01Y29	75452	78070	533707	2762280	667.3832657	690.3732657	63.56412493	1
-1344	X02Y29	75452	78070	79129	2762280	663.4247366	686.4147366	801.8503895	1
-1345	X03Y29	75452	78070	82558	2762280	671.3934364	694.3834364	172.2182286	1
-1346	X04Y29	75452	78070	16217475	7010602	691.3985218	714.3885218	32.57643941	1
-1347	X05Y29	75452	78070	547815	7010602	637.372701	660.362701	52.33715999	1
-1348	X06Y29	75452	78070	533707	7010602	651.3883511	674.3783511	71.9624918	1
-1349	X07Y29	75452	78070	79129	7010602	647.4298219	670.4198219	209.4192519	1
-1350	X08Y29	75452	78070	82558	7010602	655.3985218	678.3885218	136.9838565	1
-1351	X09Y29	75452	78070	16217475	7010608	643.3985218	666.3885218	5.458906469	0
-1352	X10Y29	75452	78070	547815	7010608	589.372701	612.362701	16.30486077	0
-1353	X11Y29	75452	78070	533707	7010608	603.3883511	626.3783511	22.68502446	0
-1354	X12Y29	75452	78070	79129	7010608	599.4298219	622.4198219	97.80259215	1
-1355	X13Y29	75452	78070	82558	7010608	607.3985218	630.3885218	97.67573212	1
-1356	X14Y29	75452	78070	16217475	78288	587.3359216	610.3259216	22.02457939	0
-1357	X15Y29	75452	78070	547815	78288	533.3101007	556.3001007	46.38487841	1
-1358	X16Y29	75452	78070	533707	78288	547.3257508	570.3157508	51.75785639	1
-1359	X17Y29	75452	78070	79129	78288	543.3672217	566.3572217	229.7421846	1
-1360	X18Y29	75452	78070	82558	78288	551.3359216	574.3259216	208.6267836	1
-1361	X19Y29	75452	78070	16217475	2761810	672.3886854	695.3786854	41.27445874	1
-1362	X20Y29	75452	78070	547815	2761810	618.3628646	641.3528646	81.92436401	1
-1363	X21Y29	75452	78070	533707	2761810	632.3785146	655.3685146	97.37737883	1
-1364	X22Y29	75452	78070	79129	2761810	628.4199855	651.4099855	1088.029638	1
-1365	X23Y29	75452	78070	82558	2761810	636.3886854	659.3786854	506.6052258	1
-1366	X24Y29	75452	78070	16217475	82035	644.3573853	667.3473853	56.80467881	1
-1367	X25Y29	75452	78070	547815	82035	590.3315645	613.3215645	114.9562654	1
-1368	X26Y29	75452	78070	533707	82035	604.3472145	627.3372145	171.8700264	1
-1369	X27Y29	75452	78070	79129	82035	600.3886854	623.3786854	488.4565158	1
-1370	X28Y29	75452	78070	82558	82035	608.3573853	631.3473853	296.792352	1
-1371	X29Y29	75452	78070	16217475	2761526	657.4141719	680.4041719	19.20311729	0
-1372	X30Y29	75452	78070	547815	2761526	603.3883511	626.3783511	50.29167083	1
-1373	X31Y29	75452	78070	533707	2761526	617.4040011	640.3940011	56.44674407	1
-1374	X32Y29	75452	78070	79129	2761526	613.445472	636.435472	260.6377847	1
-1375	X33Y29	75452	78070	82558	2761526	621.4141719	644.4041719	179.3790378	1
-1376	X34Y29	75452	78070	16217475	85083	627.3672217	650.3572217	24.32266233	0
-1377	X35Y29	75452	78070	547815	85083	573.3414009	596.3314009	32.03894991	1
-1378	X36Y29	75452	78070	533707	85083	587.3570509	610.3470509	34.68713765	1
-1379	X37Y29	75452	78070	79129	85083	583.3985218	606.3885218	239.5670984	1
-1380	X38Y29	75452	78070	82558	85083	591.3672217	614.3572217	148.0930916	1
-1381	X39Y29	75452	70106	16217475	77857	635.3359216	658.3259216	1249.022223	1
-1382	X40Y29	75452	70106	547815	77857	581.3101007	604.3001007	1957.507054	1
-1383	X41Y29	75452	70106	533707	77857	595.3257508	618.3157508	2250.852292	1
-1384	X42Y29	75452	70106	79129	77857	591.3672217	614.3572217	8935.082385	1
-1385	X43Y29	75452	70106	82558	77857	599.3359216	622.3259216	8728.151805	1
-1386	X44Y29	75452	70106	16217475	1581890	644.3573853	667.3473853	778.1705564	1
-1387	X45Y29	75452	70106	547815	1581890	590.3315645	613.3215645	913.5452578	1
-1388	X46Y29	75452	70106	533707	1581890	604.3472145	627.3372145	2512.673412	1
-1389	X47Y29	75452	70106	79129	1581890	600.3886854	623.3786854	3283.312947	1
-1390	X48Y29	75452	70106	82558	1581890	608.3573853	631.3473853	7313.83248	1
-1391	X01Y30	75452	70106	16217475	89857	619.3079926	642.2979926	1868.868912	1
-1392	X02Y30	75452	70106	547815	89857	565.2821717	588.2721717	2867.640049	1
-1393	X03Y30	75452	70106	533707	89857	579.2978218	602.2878218	3104.658566	1
-1394	X04Y30	75452	70106	79129	89857	575.3392927	598.3292927	5112.457137	1
-1395	X05Y30	75452	70106	82558	89857	583.3079926	606.2979926	5351.964176	1
-1396	X06Y30	75452	70106	16217475	16211045	633.3236426	656.3136426	430.3525898	1
-1397	X07Y30	75452	70106	547815	16211045	579.2978218	602.2878218	411.9508407	1
-1398	X08Y30	75452	70106	533707	16211045	593.3134719	616.3034719	647.9274664	1
-1399	X09Y30	75452	70106	79129	16211045	589.3549427	612.3449427	1739.964841	1
-1400	X10Y30	75452	70106	82558	16211045	597.3236426	620.3136426	2417.681073	1
-1401	X11Y30	75452	70106	16217475	2762280	665.3464862	688.3364862	1580.842466	1
-1402	X12Y30	75452	70106	547815	2762280	611.3206654	634.3106654	2108.907788	1
-1403	X13Y30	75452	70106	533707	2762280	625.3363155	648.3263155	3482.742296	1
-1404	X14Y30	75452	70106	79129	2762280	621.3777864	644.3677864	7244.509163	1
-1405	X15Y30	75452	70106	82558	2762280	629.3464862	652.3364862	8570.612951	1
-1406	X16Y30	75452	70106	16217475	7010602	649.3515716	672.3415716	2761.70219	1
-1407	X17Y30	75452	70106	547815	7010602	595.3257508	618.3157508	2758.803563	1
-1408	X18Y30	75452	70106	533707	7010602	609.3414009	632.3314009	5331.795767	1
-1409	X19Y30	75452	70106	79129	7010602	605.3828717	628.3728717	13768.10788	1
-1410	X20Y30	75452	70106	82558	7010602	613.3515716	636.3415716	14865.879	1
-1411	X21Y30	75452	70106	16217475	7010608	601.3515716	624.3415716	1054.386785	1
-1412	X22Y30	75452	70106	547815	7010608	547.3257508	570.3157508	1005.364076	1
-1413	X23Y30	75452	70106	533707	7010608	561.3414009	584.3314009	2510.489249	1
-1414	X24Y30	75452	70106	79129	7010608	557.3828717	580.3728717	7428.574325	1
-1415	X25Y30	75452	70106	82558	7010608	565.3515716	588.3415716	6225.467052	1
-1416	X26Y30	75452	70106	16217475	78288	545.2889714	568.2789714	1552.85433	1
-1417	X27Y30	75452	70106	547815	78288	491.2631505	514.2531505	2294.340622	1
-1418	X28Y30	75452	70106	533707	78288	505.2788006	528.2688006	3041.528959	1
-1419	X29Y30	75452	70106	79129	78288	501.3202715	524.3102715	6418.064316	1
-1420	X30Y30	75452	70106	82558	78288	509.2889714	532.2789714	6496.347319	1
-1421	X31Y30	75452	70106	16217475	2761810	630.3417352	653.3317352	634.5798644	1
-1422	X32Y30	75452	70106	547815	2761810	576.3159144	599.3059144	955.7464353	1
-1423	X33Y30	75452	70106	533707	2761810	590.3315645	613.3215645	1225.167508	1
-1424	X34Y30	75452	70106	79129	2761810	586.3730353	609.3630353	4599.79747	1
-1425	X35Y30	75452	70106	82558	2761810	594.3417352	617.3317352	4537.319104	1
-1426	X36Y30	75452	70106	16217475	82035	602.3104351	625.3004351	1200.6933	1
-1427	X37Y30	75452	70106	547815	82035	548.2846143	571.2746143	1024.515559	1
-1428	X38Y30	75452	70106	533707	82035	562.3002643	585.2902643	2024.613101	1
-1429	X39Y30	75452	70106	79129	82035	558.3417352	581.3317352	7160.340295	1
-1430	X40Y30	75452	70106	82558	82035	566.3104351	589.3004351	4558.771483	1
-1431	X41Y30	75452	70106	16217475	2761526	615.3672217	638.3572217	432.7413741	1
-1432	X42Y30	75452	70106	547815	2761526	561.3414009	584.3314009	438.6634058	1
-1433	X43Y30	75452	70106	533707	2761526	575.3570509	598.3470509	1034.703169	1
-1434	X44Y30	75452	70106	79129	2761526	571.3985218	594.3885218	3559.974856	1
-1435	X45Y30	75452	70106	82558	2761526	579.3672217	602.3572217	4469.126873	1
-1436	X46Y30	75452	70106	16217475	85083	585.3202715	608.3102715	2244.752696	1
-1437	X47Y30	75452	70106	547815	85083	531.2944507	554.2844507	1522.814662	1
-1438	X48Y30	75452	70106	533707	85083	545.3101007	568.3001007	2744.195905	1
-1439	X01Y31	75452	70106	79129	85083	541.3515716	564.3415716	11271.91978	1
-1440	X02Y31	75452	70106	82558	85083	549.3202715	572.3102715	7291.753954	1
-1441	X03Y31	75452	8063	16217475	77857	623.3359216	646.3259216	155.669997	1
-1442	X04Y31	75452	8063	547815	77857	569.3101007	592.3001007	490.2009132	1
-1443	X05Y31	75452	8063	533707	77857	583.3257508	606.3157508	579.2400432	1
-1444	X06Y31	75452	8063	79129	77857	579.3672217	602.3572217	3744.048579	1
-1445	X07Y31	75452	8063	82558	77857	587.3359216	610.3259216	4354.173257	1
-1446	X08Y31	75452	8063	16217475	1581890	632.3573853	655.3473853	145.7307845	1
-1447	X09Y31	75452	8063	547815	1581890	578.3315645	601.3215645	73.85353532	1
-1448	X10Y31	75452	8063	533707	1581890	592.3472145	615.3372145	147.705926	1
-1449	X11Y31	75452	8063	79129	1581890	588.3886854	611.3786854	1065.007239	1
-1450	X12Y31	75452	8063	82558	1581890	596.3573853	619.3473853	737.329892	1
-1451	X13Y31	75452	8063	16217475	89857	607.3079926	630.2979926	71.06364345	1
-1452	X14Y31	75452	8063	547815	89857	553.2821717	576.2721717	85.10110803	1
-1453	X15Y31	75452	8063	533707	89857	567.2978218	590.2878218	121.0011241	1
-1454	X16Y31	75452	8063	79129	89857	563.3392927	586.3292927	1125.748076	1
-1455	X17Y31	75452	8063	82558	89857	571.3079926	594.2979926	438.4545725	1
-1456	X18Y31	75452	8063	16217475	16211045	621.3236426	644.3136426	49.33770118	1
-1457	X19Y31	75452	8063	547815	16211045	567.2978218	590.2878218	34.74924468	1
-1458	X20Y31	75452	8063	533707	16211045	581.3134719	604.3034719	79.87591737	1
-1459	X21Y31	75452	8063	79129	16211045	577.3549427	600.3449427	554.8903367	1
-1460	X22Y31	75452	8063	82558	16211045	585.3236426	608.3136426	1204.094674	1
-1461	X23Y31	75452	8063	16217475	2762280	653.3464862	676.3364862	143.7319997	1
-1462	X24Y31	75452	8063	547815	2762280	599.3206654	622.3106654	160.59782	1
-1463	X25Y31	75452	8063	533707	2762280	613.3363155	636.3263155	311.2860745	1
-1464	X26Y31	75452	8063	79129	2762280	609.3777864	632.3677864	1797.278093	1
-1465	X27Y31	75452	8063	82558	2762280	617.3464862	640.3364862	1599.514591	1
-1466	X28Y31	75452	8063	16217475	7010602	637.3515716	660.3415716	106.0539485	1
-1467	X29Y31	75452	8063	547815	7010602	583.3257508	606.3157508	99.49883842	1
-1468	X30Y31	75452	8063	533707	7010602	597.3414009	620.3314009	149.1672467	1
-1469	X31Y31	75452	8063	79129	7010602	593.3828717	616.3728717	734.3905372	1
-1470	X32Y31	75452	8063	82558	7010602	601.3515716	624.3415716	642.7020843	1
-1471	X33Y31	75452	8063	16217475	7010608	589.3515716	612.3415716	38.4234884	1
-1472	X34Y31	75452	8063	547815	7010608	535.3257508	558.3157508	40.27300694	1
-1473	X35Y31	75452	8063	533707	7010608	549.3414009	572.3314009	39.05846764	1
-1474	X36Y31	75452	8063	79129	7010608	545.3828717	568.3728717	574.8516959	1
-1475	X37Y31	75452	8063	82558	7010608	553.3515716	576.3415716	378.2467573	1
-1476	X38Y31	75452	8063	16217475	78288	533.2889714	556.2789714	82.22192449	1
-1477	X39Y31	75452	8063	547815	78288	479.2631505	502.2531505	105.7287981	1
-1478	X40Y31	75452	8063	533707	78288	493.2788006	516.2688006	250.3246804	1
-1479	X41Y31	75452	8063	79129	78288	489.3202715	512.3102715	1073.5028	1
-1480	X42Y31	75452	8063	82558	78288	497.2889714	520.2789714	829.3910739	1
-1481	X43Y31	75452	8063	16217475	2761810	618.3417352	641.3317352	222.0394301	1
-1482	X44Y31	75452	8063	547815	2761810	564.3159144	587.3059144	214.9501191	1
-1483	X45Y31	75452	8063	533707	2761810	578.3315645	601.3215645	374.0412816	1
-1484	X46Y31	75452	8063	79129	2761810	574.3730353	597.3630353	3263.616284	1
-1485	X47Y31	75452	8063	82558	2761810	582.3417352	605.3317352	1608.203568	1
-1486	X48Y31	75452	8063	16217475	82035	590.3104351	613.3004351	257.7261944	1
-1487	X01Y32	75452	8063	547815	82035	536.2846143	559.2746143	320.3974474	1
-1488	X02Y32	75452	8063	533707	82035	550.3002643	573.2902643	775.8619223	1
-1489	X03Y32	75452	8063	79129	82035	546.3417352	569.3317352	3863.602686	1
-1490	X04Y32	75452	8063	82558	82035	554.3104351	577.3004351	2619.291672	1
-1491	X05Y32	75452	8063	16217475	2761526	603.3672217	626.3572217	311.9507107	1
-1492	X06Y32	75452	8063	547815	2761526	549.3414009	572.3314009	148.5797828	1
-1493	X07Y32	75452	8063	533707	2761526	563.3570509	586.3470509	384.3974285	1
-1494	X08Y32	75452	8063	79129	2761526	559.3985218	582.3885218	1438.245454	1
-1495	X09Y32	75452	8063	82558	2761526	567.3672217	590.3572217	2632.801078	1
-1496	X10Y32	75452	8063	16217475	85083	573.3202715	596.3102715	169.2811552	1
-1497	X11Y32	75452	8063	547815	85083	519.2944507	542.2844507	271.9509657	1
-1498	X12Y32	75452	8063	533707	85083	533.3101007	556.3001007	651.7612909	1
-1499	X13Y32	75452	8063	79129	85083	529.3515716	552.3415716	4559.421818	1
-1500	X14Y32	75452	8063	82558	85083	537.3202715	560.3102715	2380.582291	1
